# Supplementary material for: Fine-tuned adaptation of embryo–endometrium pairs at implantation revealed by transcriptome analyses in Bos taurus
Source: PLoS Biol. 2019 Apr 12;17(4):e3000046. doi: 10.1371/journal.pbio.3000046 (PMC6481875; doi:10.1371/journal.pbio.3000046)
Supplement: S1 Data — CAR, caruncular; EET, extraembryonic tissue (XLSX) [file pbio.3000046.s010.xlsx]

## Sheet: Dataset 1
Cluster	BP Category	BP term	N genes	P	FDR		Gene Symbol *
1	GO:0006468	protein phosphorylation	71	7.35768e-25	1.84782e-21		ACVRL1, ADCK1, AKT1, AKT2, ARAF, BCKDK, BRSK1, CDK10, CDK16, CDK4, CDK5, CSK, CSNK1G2, DAPK3, DDR1, EPHA1, EPHB3, EPHB4, ERBB2, ERCC2, FASTK, FES, GAK, GLYCTK, GRK2, GRK6, HSF1, IRAK1, LIMK1, LIMK2, MAP2K2, MAP2K3, MAP3K10, MAP3K11, MAP3K6, MAP4K2, MAPK12, MAPK13, MAPK3, MAPK7, MAPKAPK2, MAPKAPK3, MATK, NPRL2, PAK4, PDK2, PHKG2, PIM2, PIM3, PINK1, PKDCC, PKMYT1, PKN1, PRKCG, PRKCZ, PTK7, RPS6KA4,…
1	GO:0007165	signal transduction	67	7.10895e-08	1.32248e-05		ACVRL1, ARAF, ARHGAP22, ARRB2, AXIN1, CC2D1A, CCND3, CDK4, DGKQ, ERBB2, FADD, GCGR, GMIP, GNA11, GNA12, GNB2, GRB7, GRK2, GRK6, HRAS, LPAR2, LRCH4, LRRC8A, LRSAM1, MAPK8IP1, MAVS, MIB2, NKIRAS2, PDE1B, PIDD1, PKN1, PLCD3, PLPP2, PLXND1, POMC, PPP1R12C, PPP2R5D, RALGDS, RANGAP1, RASIP1, RASL10B, RASSF7, RGL2, RIN3, RPS6KB2, RRAS, RTKN, S1PR2, SH2B1, SH3BP2, SIGIRR, SLC35B2, SLC39A4, SNX17, SYDE1, …
1	GO:0045944	positive regulation of transcription from RNA polymerase II promoter	65	0.00091775	0.0411581		ACVRL1, AKT1, ATF5, BCL2L12, CD81, CDK5RAP3, CRTC2, CSRNP1, DDX41, E2F1, E2F2, ELK1, ERCC2, ESRRA, ETV2, FADD, FOXA3, FOXH1, GLMP, HAX1, HEYL, HRAS, HSF1, HYAL2, IHH, IKBKG, IRF3, IRF7, KLF15, LMO1, LPIN3, MAPK3, MAPK7, MAVS, MED25, MYBL2, MYDGF, NR1H2, OVOL2, PIN1, PITX1, PML, POMC, RBM14, RFXANK, RPS6KA4, RUVBL2, RXRB, SERTAD1, SIRT2, SIX5, SREBF1, SREBF2, SRF, TEAD2, TEAD4, TNIP2, TRIM28, USF2…
1	GO:0016310	phosphorylation	63	4.17345e-24	5.24064e-21		ACVRL1, AKT1, AKT2, ANKS3, ARAF, BCKDK, CDK10, CDK4, CDK5, CHKB, COASY, CSK, DAK, DCAKD, DGKD, DGKQ, DGKZ, DOLK, EPHA1, EPHB3, EPHB4, ERBB2, ETNK2, FES, FN3KRP, GCK, GRK2, GRK6, GUK1, ITPKC, LIMK2, MAP3K6, MAP4K2, MAPK12, MAPK13, MAPK3, MAPK7, MAPKAPK3, MATK, MVK, NADK, NME3, NME6, PAK4, PANK4, PDK2, PDXK, PFKL, PHKG2, PKN1, PRKCG, PRKCZ, RPS6KA4, RPS6KB2, SPHK2, STK16, STK40, TK1, TNK2, TOLLIP, …
1	GO:0008152	metabolic process	59	7.70242e-15	3.51709e-12		AACS, ACAA1, ACAD9, ACADS, ACO2, ACSF3, ACSS1, ACY1, AGPAT1, AGPAT2, AGPAT4, AGPAT6, ALDH16A1, ALDH3B1, ALDH4A1, ARSA, BCAT2, BCKDHA, CTBP1, DGKD, DGKQ, DGKZ, DLST, DNPH1, ECE2, ECHDC2, ECI1, ECI2, FAHD2A, FLAD1, GALK1, GBA2, GCAT, GLB1, GRHPR, GSTP1, HDHD3, HYAL2, ISOC2, LIPE, MAN1B1, MCAT, NADK, NTHL1, OGDH, PC, PFKL, PGP, PLA2G6, PM20D1, PNPLA2, PNPLA6, SLC27A3, SLC27A4, SMPD1, SPHK2, TAZ, UCK1
1	GO:0006508	proteolysis	50	0.00020199	0.012682		ACY1, ADAM15, APEH, ATG4B, ATG4D, BAP1, CAPN1, CAPN10, CAPN15, CBLC, CLPP, CTSD, CTSF, CTSH, DNPEP, DPP3, DPP9, ECE2, GGT1, HPN, IHH, MMP11, NPEPL1, NUDT16, PCSK7, PEF1, PEPD, PMPCA, PRSS22, PRSS8, PSMB4, PSMB9, RCE1, RHBDD2, RHBDD3, RHBDF1, RNPEP, RNPEPL1, SCRN2, SENP3, SPG7, ST14, THOP1, TRAPPC12, TYSND1, USP2, USP20, USP5, YBEY
1	GO:0045893	positive regulation of transcription, DNA-templated	42	4.3231e-06	0.000495897		ACVRL1, AKT1, APBB1, ATF5, AXIN1, CXXC1, E2F1, ELK1, ERCC2, FAM129B, FOXH1, GPATCH3, HINFP, ING1, IRF7, KLF15, MAD2L2, MAP2K3, MED16, MMS19, NFE2, NR1H2, OVOL2, PCID2, PIM2, PSRC1, PTGES2, RHOG, SERTAD1, SREBF1, SRF, TADA3, TEAD2, TFEB, TRIM28, USF2, WNT4, WNT6, WNT7A, ZBTB17, ZBTB48, ZXDC
1	GO:0055085	transmembrane transport	40	4.0777e-20	2.5602e-17		ABCB6, ABCB8, ABCC10, ABCD1, CACNA1S, CLCN2, FLVCR2, HCN2, MFSD7, SLC10A3, SLC12A8, SLC12A9, SLC16A11, SLC16A13, SLC16A5, SLC19A1, SLC25A1, SLC25A19, SLC25A29, SLC25A39, SLC2A8, SLC35B2, SLC35F6, SLC39A13, SLC39A3, SLC39A4, SLC39A5, SLC41A3, SLC43A2, SLC46A1, SLC5A2, SLC5A6, SLC8B1, SPNS1, SPNS2, TAP1, TOMM40
1	GO:0016567	protein ubiquitination	39	9.12152e-06	0.000954497		AKT1, ANAPC11, ARRB2, ARRDC1, ASB13, CBLC, CDC34, CISH, DCAF15, DET1, FBXO2, FBXW5, FEM1A, HECTD3, KEAP1, KLHL12, KLHL21, KLHL25, KLHL26, KLHL40, MAR2, MIB2, MUL1, NOSIP, PINK1, PPIL2, RAB40C, RNF181, RNF26, RNF5, SOCS1, SPSB3, STUB1, TMEM129, TRAF7, TRIM11, TRIM28, UBE2S
1	GO:0045892	negative regulation of transcription, DNA-templated	38	2.63776e-05	0.00245352		ATF5, BRMS1, C29H11orf84, CCDC85B, CDK5, CHMP1A, CRY2, CTBP1, DMAP1, E2F1, FAM129B, FHL2, HDAC10, HEYL, HINFP, ID1, MAP3K10, MDFI, MEN1, NACC1, NDUFA13, NELFB, NR1H2, OVOL2, PHB2, PITX1, PML, RING1, SIRT2, SIRT6, SIX5, THAP7, TRIM11, TRIM28, WNT4, ZGPAT, ZNF219, ZNF746
1	GO:0006974	cellular response to DNA damage stimulus	37	0.00345811	0.116574		ALKBH7, APBB1, BABAM1, BRAT1, BRSK1, CTC1, ERCC1, FAAP20, FANCG, GNL1, GTF2H4, H2AFX, HSF1, IKBKG, MAPK3, MAPKAPK2, MEN1, MMS19, NTHL1, OGG1, PAXX, PHF1, PIDD1, POLD2, POLD4, RAD51D, RAD9A, RUVBL1, RUVBL2, SLX1A, SMUG1, STK11, SUV39H1, TFPT, TONSL, ZDHHC16, ZNF385A
1	GO:0006886	intracellular protein transport	33	0.00043966	0.0232457		ACD, AP1B1, AP1G2, AP1S1, AP2A1, AP2A2, AP2S1, AP4M1, CDK5, EVI5L, GRTP1, IFT27, IPO13, IPO4, NAPA, SGSM3, SNX11, SNX17, SNX8, STX10, STX5, TBC1D10B, TBC1D13, TBC1D17, TBC1D22A, TBC1D25, TIMM17B, TOM1, TOM1L2, VPS16, VPS18, VPS26B
1	GO:0035556	intracellular signal transduction	33	1.0949e-08	2.49977e-06		AKT1, AKT2, ARAF, ASB13, BRSK1, CISH, DAPK3, DEF8, DGKD, DGKQ, DGKZ, GMIP, GNA12, LIMK1, MAP4K2, MAPK13, PHKG2, PINK1, PLCD3, PRKCG, PRKCZ, RAB40C, RAPGEF3, RASGRP4, RPS6KA4, RPS6KB2, SH2B1, SH3BP5L, SOCS1, STK11, TESK1, TSSK2
1	GO:0006629	lipid metabolic process	32	0.00344011	0.116574		AACS, ACSF3, AGPAT1, AGPAT2, CDIPT, DHRS11, ECHDC2, FADS2, FADS6, GBA2, HINT2, HMGCL, HSD17B14, IAH1, LRP10, MBOAT7, MGLL, MVD, MVK, PC, PCYT2, PEMT, PGS1, PLA2G6, PLCD3, PLD3, PLD6, PNPLA2, PNPLA6, PTGES2, SLC16A11
1	GO:0006281	DNA repair	31	0.00305876	0.114427		BABAM1, DMAP1, EEPD1, EME2, ERCC1, ERCC2, FAAP100, FAAP20, GTF2H4, H2AFX, HINFP, HSF1, MMS19, MUS81, NTHL1, NUDT1, OGG1, PNKP, POLD2, POLD4, POLL, POLM, RAD51D, RAD9A, RUVBL1, RUVBL2, SLX1A, SMUG1, TFPT, TONSL, TRIM28
1	GO:0043547	positive regulation of GTPase activity	27	0.000455005	0.0238064		AGAP3, ARFGAP2, ARFGAP3, ARHGAP22, AXIN1, CDC42EP2, DENND6B, ERBB2, EVI5L, GIT1, GMIP, HRAS, LLGL2, NPRL2, NPRL3, PIN1, RABEP2, RANGAP1, RAP1GAP, RAPGEF3, RGP1, RGS19, SGSM3, SIPA1, TBCD, WNT4
1	GO:0001701	in utero embryonic development	26	3.15828e-05	0.00283277		ACVRL1, APBA3, B9D1, BYSL, CCM2, ENDOG, EPN1, ERCC2, ETNK2, ETV2, GNA12, HINFP, HSF1, IHH, JAG2, KAT2A, KEAP1, MAP3K7IP1, MBD3, PCGF2, PLOD3, PYGO2, SCO2, SLC39A3, SRF, TRIM28
1	GO:0005975	carbohydrate metabolic process	25	2.19281e-08	4.58921e-06		AMDHD2, B3GAT1, B3GAT3, B4GALT2, B4GALT3, B4GALT7, CHID1, CHST14, DCXR, G6PD, GALT, GBGT1, GCK, GLB1, HEXDC, HYAL2, MAN2C1, MGAT4B, MPI, PGLS, PGP, PHKG2, POFUT2, PYGB, YDJC
1	GO:0065009	regulation of molecular function	21	6.01624e-05	0.00464901		ARHGEF1, DOCK6, EPS8L1, EPS8L2, GDPGP1, HPS1, LAMTOR1, LAMTOR4, MON1A, PACSIN3, PRSS8, PSD4, RAB3IL1, RALGDS, RASGRP4, RGL2, RIN3, SERGEF, SH2D3A, TRAPPC1, VAMP8
1	GO:0046777	protein autophosphorylation	21	1.09333e-13	4.57632e-11		DAPK3, DDR1, EPHA1, EPHB3, EPHB4, ERBB2, FES, IRAK1, MAP3K11, MAPKAPK2, MAPKAPK3, PIM2, PIM3, STK11, STK16, STK25, TNK1, TRIM28, TSSK2, TYRO3, ULK3
1	GO:0043123	positive regulation of I-kappaB kinase/NF-kappaB signaling	20	0.000471767	0.0239577		CC2D1A, CCDC22, FADD, IKBKG, INAVA, IRAK1, MAVS, MIB2, MUL1, PIM2, PINK1, RBCK1, RHOC, SHARPIN, SLC35B2, TMEM101, TNIP2, TRADD, TRAF2
1	GO:0007507	heart development	19	5.40637e-05	0.00431037		AP1B1, CCM2, CRKL, ERBB2, GNA11, GRK2, ID1, IFT140, IRX4, MAP2K2, MOSPD3, OVOL2, PTK7, SMG9, SRF, TAZ, VEGFB, ZDHHC16, ZFPM1
1	GO:0032259	methylation	17	0.00276703	0.10691		AMT, ASMTL, CMTR1, DMAP1, ECE2, GAMT, GNMT, HEMK1, HRMT1L2, NSUN5, PEMT, PRMT7, RRNAD1, SUV39H1, TRMT1, TRMT2A, TRMT61A
1	GO:0007005	mitochondrion organization	17	5.84514e-05	0.00458737		BCS1L, CHCHD10, CLUH, FANCG, HMGCL, HSD17B10, MIEF2, MSTO1, PEX5, PHB2, PINK1, RAB3A, RHOT2, SHARPIN, SPG7, STOML2
1	GO:0018105	peptidyl-serine phosphorylation	17	1.19042e-07	2.13545e-05		AKT1, AKT2, CDK5, CSNK1G2, DAPK3, DGKQ, GRK2, MAP3K10, MAPK12, MAPK13, MAPK7, MAPKAPK2, MAPKAPK3, PHKG2, PINK1, PRKCZ, STK11
1	GO:0016477	cell migration	16	0.00068425	0.0324233		BCAR1, BRAT1, CD151, CDK5, CORO1B, CORO7, ELMO3, EPHB3, FES, PAK4, PTK7, RHBDF1, SCRIB, SDC3, TMEM18, TNK1
1	GO:0090630	activation of GTPase activity	15	2.05886e-12	7.95484e-10		AKT2, ARHGEF16, EPHA1, EVI5L, GRTP1, RCC2, RHOG, SCRIB, SGSM3, TBC1D10B, TBC1D13, TBC1D17, TBC1D22A, TBC1D25
1	GO:0090305	nucleic acid phosphodiester bond hydrolysis	14	0.0043306	0.134271		AEN, EME2, ERI3, EXOSC4, MUS81, PLD6, POLD1, RAD9A, REXO4, RNASEH2A, RNASEK, SLX1A, TREX1, TSEN34
1	GO:0006897	endocytosis	14	1.98875e-05	0.00199527		MAR2, AP2S1, CSNK1G2, DNM2, EHD1, HIP1R, HRAS, INPPL1, MICALL1, RABEP2, SNX11, SNX8, UNC119, USP20
1	GO:0042593	glucose homeostasis	13	0.000111537	0.00746972		AKT1, BAD, CRTC2, CRY2, DHPS, GCGR, GCK, PDK2, POMC, SIRT6, SLC8B1, STK11, WFS1
1	GO:0042147	retrograde transport, endosome to Golgi	12	0.00123632	0.0530756		AP1S1, ARFRP1, PLEKHJ1, RGP1, SNX8, STX10, STX5, TBC1D10B, TBC1D17, VPS26B, VPS51, WASHC1
1	GO:0035264	multicellular organism growth	12	0.000378388	0.0208855		ATF5, CCM2, CTC1, ERCC1, ERCC2, ETNK2, IHH, KAT2A, PKDCC, SPTBN2, STK40, TARBP2
1	GO:0000165	MAPK cascade	12	5.62036e-07	8.30297e-05		ARAF, HSF1, MAP2K3, MAP3K6, MAPK12, MAPK13, MAPK7, MAPKAPK2, MAPKAPK3, MEN1, RHBDD3, SHANK3
1	GO:1903955	positive regulation of protein targeting to mitochondrion	10	0.00140228	0.0591884		BAP1, CYB5R1, KAT2A, MICALL2, PEMT, PINK1, RUVBL1, SREBF2, U2AF2, ZBTB17
1	GO:0001666	response to hypoxia	10	0.000716905	0.0336532		ALKBH5, CLDN3, NARFL, NOL3, PML, SCAP, SLC2A8, SRF, VEGFB, WTIP
1	GO:0045732	positive regulation of protein catabolic process	9	0.00404231	0.129219		ATG7, AXIN1, FZR1, NDUFA13, NKD1, RHBDD3, SGSM3, STX5, VPS28
1	GO:2001238	positive regulation of extrinsic apoptotic signaling pathway	9	0.00197501	0.0806515		DEDD2, FADD, HYAL2, ITM2C, PIDD1, PML, RBCK1, TNFRSF12A, TRAF2
1	GO:0007286	spermatid development	9	0.00111051	0.0489289		EHMT2, FANCG, KLHL26, PLD6, PVRL2, PYGO2, SIX5, TARBP2, TSSK2
1	GO:0016579	protein deubiquitination	9	0.000859256	0.0388836		BAP1, DMWD, JOSD2, USP19, USP2, USP20, USP21, USP35, USP5
1	GO:0043087	regulation of GTPase activity	9	0.000614554	0.0296808		EPHA1, EPHB3, EVI5L, MLST8, PLXND1, RASIP1, SBF1, SYDE1, TBC1D10B
1	GO:0031338	regulation of vesicle fusion	9	6.1785e-08	1.1936e-05		EVI5L, GRTP1, SGSM3, TBC1D10B, TBC1D13, TBC1D17, TBC1D22A, TBC1D25
1	GO:0018108	peptidyl-tyrosine phosphorylation	9	7.28504e-12	2.61368e-09		DDR1, EPHA1, EPHB3, EPHB4, ERBB2, FES, PKDCC, TNK2, TYRO3
1	GO:0031648	protein destabilization	8	0.00625842	0.181705		CTSH, ID1, ISOC2, MUL1, NCLN, RNF5, SIRT6, TMEM147
1	GO:0006898	receptor-mediated endocytosis	8	0.0043278	0.134271		GAK, HHIPL1, HIP1R, LMBR1L, LRP10, MICALL1, SCARB1, SNX17
1	GO:0034599	cellular response to oxidative stress	8	0.00368259	0.119336		ALDH3B1, BRF2, G6PD, PINK1, PRDX2, PYCR1, PYCR2, SIRT2
1	GO:0048538	thymus development	8	0.00318537	0.114427		CRKL, CTC1, EPHB3, FADD, MAD1L1, MAP2K2, MAPK3, SRF
1	GO:0007169	transmembrane receptor protein tyrosine kinase signaling pathway	8	0.00164318	0.0687784		CSK, DDR1, EPHA1, EPHB3, EPHB4, ERBB2, MATK, TNK1
1	GO:0006006	glucose metabolic process	8	0.000286933	0.0163944		AKT1, AKT2, BRAT1, DCXR, G6PD, GCK, GDPGP1, INPPL1
1	GO:0032508	DNA duplex unwinding	8	4.34405e-06	0.000495897		ERCC2, GTF2H4, MCM5, RECQL4, RUVBL1, RUVBL2
1	GO:0032088	negative regulation of NF-kappaB transcription factor activity	7	0.00218906	0.0886715		ARRB2, BRMS1, CDK5RAP3, IRAK1, LRRC14, NFKBIL1, RBCK1
1	GO:0008654	phospholipid biosynthetic process	7	0.00139547	0.0591884		AGPAT1, AGPAT2, CDIPT, MBOAT7, PCYT2, PEMT, PGS1
1	GO:0045599	negative regulation of fat cell differentiation	7	0.00101029	0.0449074		AXIN1, CCDC85B, E2F1, MMP11, SIRT2, ZADH2, ZFPM1
1	GO:0006839	mitochondrial transport	6	0.00682613	0.18634		MRPL12, SLC25A11, SLC25A19, SLC25A29, SLC25A39
1	GO:0060425	lung morphogenesis	6	0.00425342	0.134271		ID1, MAP2K2, MAPK3, PLOD3, SRF, STK40
1	GO:0007268	chemical synaptic transmission	6	0.0036166	0.118932		APBA3, CACNB3, GIPC1, PRKCG, SCRIB, TPGS1
1	GO:0032720	negative regulation of tumor necrosis factor production	6	0.00335949	0.115576		ACP5, ARRB2, GSTP1, HSF1, NFKBIL1, POMC
1	GO:0090263	positive regulation of canonical Wnt signaling pathway	6	0.00332063	0.115576		DAPK3, NLE1, PIN1, TMEM198, WNT4, WNT7A
1	GO:0043407	negative regulation of MAP kinase activity	6	0.00271084	0.105551		CBLC, CDK5RAP3, GSTP1, HYAL2, MAPK7, SMPD1
1	GO:0022008	neurogenesis	6	0.000669656	0.032034		BTBD6, CHAC1, LEMD2, RITA1, ROGDI, ZNHIT2
1	GO:0008652	cellular amino acid biosynthetic process	6	0.000532892	0.0265013		BCAT2, CBS, MRI1, PYCR1, PYCR2, PYCR3
1	GO:0060976	coronary vasculature development	6	6.84549e-05	0.00502066		DNM2, MAP3K7IP1, PLXND1, PTK7, SNX17, VEGFB
1	GO:0038083	peptidyl-tyrosine autophosphorylation	6	3.4606e-06	0.00043455		CSK, DDR1, FES, MAPK3, MATK, TNK1
1	GO:1903146	regulation of autophagy of mitochondrion	6	1.11673e-06	0.000160262		KAT2A, RUVBL1, SREBF1, SREBF2, U2AF2, ZBTB17
1	GO:0006635	fatty acid beta-oxidation	5	0.00647048	0.184115		ABCD1, ACAA1, ECHDC2, ECI1, PEX5
1	GO:0071805	potassium ion transmembrane transport	5	0.00648806	0.184115		HCN2, HPN, KCNK7, SLC12A8, SLC12A9
1	GO:0048013	ephrin receptor signaling pathway	5	0.00621754	0.181568		EFNA4, EPHA1, EPHB3, EPHB4, GIT1
1	GO:0097502	mannosylation	5	0.00495428	0.149765		ALG12, ALG3, DPM2, POMT1, POMT2
1	GO:0030010	establishment of cell polarity	5	0.00465653	0.142616		BRSK1, CORO7, FAM89B, STK11, WNT7A
1	GO:0034260	negative regulation of GTPase activity	5	0.00330824	0.115576		ARL2, GMIP, HRAS, RCC2, RTKN
1	GO:0009058	biosynthetic process	5	0.00316474	0.114427		COASY, FPGS, GCAT, GMPPA, PCYT2
1	GO:0043588	skin development	5	0.00321217	0.114427		ABCB6, DHCR24, ERCC2, ITGA3, SLC27A4
1	GO:0046835	carbohydrate phosphorylation	5	0.000411836	0.0222428		DAK, FUK, GALK1, GCK, GNPTG
1	GO:0010918	positive regulation of mitochondrial membrane potential	5	0.00028723	0.0163944		AKT1, AKT2, BAD, BID, STOML2
1	GO:0006418	tRNA aminoacylation for protein translation	5	0.000285414	0.0163944		CARS, CARS2, SARS2, VARS, VARS2
1	GO:0070588	calcium ion transmembrane transport	5	0.000142411	0.00917062		ATP13A1, CACNA1S, CACNB3, ORAI3, SLC8B1
1	GO:0034198	cellular response to amino acid starvation	5	0.000106385	0.00722097		KPTN, MAPK3, NPRL2, NPRL3, WDR24
1	GO:0006493	protein O-linked glycosylation	5	6.89702e-05	0.00502066		PLOD3, POMGNT2, POMT1, POMT2, VEGFB
1	GO:0007031	peroxisome organization	5	4.78709e-05	0.00394176		ABCD1, PEX16, PEX19, PEX5, PEX6
1	GO:0010507	negative regulation of autophagy	5	3.64583e-05	0.00315731		AKT1, RASIP1, RNF5, SIRT2, WASHC1
1	GO:1902476	chloride transmembrane transport	5	3.23102e-05	0.00284717		CLCN2, CLIC3, SLC12A8, SLC12A9, TTYH2
1	GO:0023014	signal transduction by protein phosphorylation	5	3.36999e-07	5.28965e-05		ACVRL1, ERBB2, MAP2K2, MAP2K3, PAK4
1	GO:0010501	RNA secondary structure unwinding	5	2.18256e-07	3.65422e-05		DDX28, DDX41, DDX49, DDX54, DDX56
1	GO:1990126	retrograde transport, endosome to plasma membrane	5	3.61498e-09	8.64639e-07		MICALL1, RAB11B, SDCCAG3, SNX17, WASHC1
1	GO:0007205	protein kinase C-activating G-protein coupled receptor signaling pathway	5	2.04261e-11	6.41231e-09		CISH, DGKD, DGKQ, DGKZ, PICK1
1	GO:0007257	activation of JUN kinase activity	5	1.1793e-15	5.92342e-13		AXIN1, MAP3K10, MAP3K11, MAP4K2, MUL1
1	GO:0007626	locomotory behavior	4	0.00742069	0.197211		B4GALT2, PDE1B, SHANK3, ZNF385A
1	GO:0015937	coenzyme A biosynthetic process	4	0.00720471	0.19249		ACOT7, COASY, DCAKD, PANK4
1	GO:0045746	negative regulation of Notch signaling pathway	4	0.00675259	0.18634		ARRDC1, CHAC1, RITA1, SLC35C1
1	GO:0048839	inner ear development	4	0.00535063	0.15946		C1QTNF5, CCM2, LRP10, MAPKAPK2
1	GO:0030900	forebrain development	4	0.00485326	0.14774		CDK5, CHRD, E2F1, SRF
1	GO:0060546	negative regulation of necroptotic process	4	0.00438156	0.135017		BOK, FADD, RBCK1
1	GO:0046474	glycerophospholipid biosynthetic process	4	0.00325271	0.115055		AGPAT1, AGPAT2, CHKB, HDHD5
1	GO:0071108	protein K48-linked deubiquitination	4	0.00309417	0.114427		BAP1, USP19, USP20, USP5
1	GO:0045055	regulated exocytosis	4	0.00297854	0.112487		RAB11B, SYNGR2, TMEM79
1	GO:0060326	cell chemotaxis	4	0.00282597	0.108354		ARHGEF16, ARRB2, BCAR1, RHOG
1	GO:0043491	protein kinase B signaling	4	0.0017998	0.0740992		AKT1, RPS6KB2, SIRT2, TYRO3
1	GO:0031572	G2 DNA damage checkpoint	4	0.00119036	0.0515429		BABAM1, BRSK1, FZR1, MAPKAPK2
1	GO:0006779	porphyrin-containing compound biosynthetic process	4	0.00118581	0.0515429		ABCB6, PPOX, RSAD1, UROD
1	GO:0007175	negative regulation of epidermal growth factor-activated receptor activity	4	0.000780065	0.0359462		CBLC, CHMP6, VPS25, ZGPAT
1	GO:0032963	collagen metabolic process	4	0.000607409	0.0296205		ID1, P3H1, P3H3, PLOD3
1	GO:0070498	interleukin-1-mediated signaling pathway	4	0.000472206	0.0239577		IRAK1, MAPK3, RPS6KA4, TNIP2
1	GO:0007416	synapse assembly	4	0.000470536	0.0239577		CDK5, PLXND1, SHANK3, SPTBN2
1	GO:0035904	aorta development	4	0.000319179	0.0178132		DNM2, MAP3K7IP1, PLXND1, SNX17
1	GO:0006739	NADP metabolic process	4	0.000318921	0.0178132		DCXR, G6PD, GCK, NAXE
1	GO:0050772	positive regulation of axonogenesis	4	0.000210183	0.0128827		MAP2K2, PLXND1, STK11, STK25
1	GO:0006625	protein targeting to peroxisome	4	0.000125593	0.00819262		PEX16, PEX19, PEX5, PEX6
1	GO:0048705	skeletal system morphogenesis	4	5.0424e-05	0.00408502		CSRNP1, HYAL2, IFT140, NLE1
1	GO:0031098	stress-activated protein kinase signaling cascade	4	2.02592e-05	0.00199527		MAP2K2, MAP2K3, MAP4K2, PAK4
1	GO:0050796	regulation of insulin secretion	4	1.17833e-05	0.00120787		GCK, SLC8B1, SREBF1, UQCC2
1	GO:0090136	epithelial cell-cell adhesion	4	7.78581e-06	0.00083206		IHH, ITGB5, KIFC3, SRF
1	GO:0044255	cellular lipid metabolic process	4	1.52429e-06	0.000206926		INPPL1, NR1H2, PEX5, PM20D1
1	GO:0034122	negative regulation of toll-like receptor signaling pathway	4	1.17895e-06	0.000164491		ARRB2, LRRC14, NFKBIL1, TYRO3
1	GO:0007250	activation of NF-kappaB-inducing kinase activity	4	2.41993e-08	4.86197e-06		CARD10, IRAK1, TRAF2, TRAF4
1	GO:0046339	diacylglycerol metabolic process	4	1.3675e-08	2.9864e-06		AGPAT6, DGAT1, DGKQ, DGKZ
1	GO:0050708	regulation of protein secretion	4	6.03009e-10	1.68267e-07		LLGL2, P3H1, RHBDD3, RHBDF1
1	GO:0003376	sphingosine-1-phosphate signaling pathway	4	1.83083e-24	3.06532e-21		S1PR2, SPHK2, SPNS1, SPNS2
1	GO:0009311	oligosaccharide metabolic process	3	0.00719418	0.19249		MOGS, ST3GAL3, ST6GALNAC6
1	GO:0050770	regulation of axonogenesis	3	0.00720345	0.19249		EPHB3, SSH3, WNT7A
1	GO:0006821	chloride transport	3	0.00693963	0.188414		CLCN2, CLIC3, TTYH2
1	GO:0060997	dendritic spine morphogenesis	3	0.00680856	0.18634		EPHB3, SHANK3, WNT7A
1	GO:0060347	heart trabecula formation	3	0.00674694	0.18634		FHL2, OVOL2, SRF
1	GO:0035563	positive regulation of chromatin binding	3	0.0067901	0.18634		CDT1, MED25, PYGO2
1	GO:0021537	telencephalon development	3	0.00681849	0.18634		CDK5, KAT2A, ZDHHC16
1	GO:0000723	telomere maintenance	3	0.00659322	0.186048		ACD, CTC1, RAD51D
1	GO:0035195	gene silencing by miRNA	3	0.00644033	0.184115		EIF6, MOV10, WTIP
1	GO:0035641	locomotory exploration behavior	3	0.00643703	0.184115		C5H12orf10, NLGN2, SHANK3
1	GO:2000463	positive regulation of excitatory postsynaptic potential	3	0.00595004	0.174772		NLGN2, SHANK3, WNT7A
1	GO:0043401	steroid hormone mediated signaling pathway	3	0.00550992	0.162797		ESRRA, NR1H2, RXRB
1	GO:0034383	low-density lipoprotein particle clearance	3	0.00536523	0.15946		EHD1, SCARB1, WASHC1
1	GO:0070371	ERK1 and ERK2 cascade	3	0.00497941	0.149765		CTSH, MAP2K2, MAPK3
1	GO:1904262	negative regulation of TORC1 signaling	3	0.00431474	0.134271		CASTOR1, KPTN, STK11
1	GO:0030511	positive regulation of transforming growth factor beta receptor signaling pathway	3	0.00406476	0.129219		GIPC1, MEN1, STK11
1	GO:0030878	thyroid gland development	3	0.00372453	0.119921		MAP2K2, MAPK3, SRF
1	GO:0006891	intra-Golgi vesicle-mediated transport	3	0.00367243	0.119336		COG1, COG8, COPE
1	GO:0022038	corpus callosum development	3	0.00362278	0.118932		CDK5, EPHB3, RTN4RL2
1	GO:0019432	triglyceride biosynthetic process	3	0.00361387	0.118932		AGPAT6, DGAT1, LPIN3
1	GO:0034244	negative regulation of transcription elongation from RNA polymerase II promoter	3	0.00352257	0.117955		AXIN1, NELFB, NELFE
1	GO:0032469	endoplasmic reticulum calcium ion homeostasis	3	0.00341859	0.116574		GRINA, PML, WFS1
1	GO:0001568	blood vessel development	3	0.00335084	0.115576		CCM2, CRKL, SPHK2
1	GO:0048589	developmental growth	3	0.00319769	0.114427		KDF1, PYGO2, SRF
1	GO:0009451	RNA modification	3	0.0031661	0.114427		RPUSD1, RPUSD3, RPUSD4
1	GO:0019233	sensory perception of pain	3	0.00313673	0.114427		CDK5, MAPK3, NLGN2
1	GO:0042752	regulation of circadian rhythm	3	0.00295086	0.112285		CRY2, PML, PRKCG
1	GO:0006812	cation transport	3	0.00266783	0.104688		ATP13A1, SLC41A3, STIM1
1	GO:0014065	phosphatidylinositol 3-kinase signaling	3	0.00257257	0.101745		AKT1, ERBB2, SIRT2
1	GO:0045453	bone resorption	3	0.00250434	0.0998326		ACP5, IHH, NCDN
1	GO:0060324	face development	3	0.00222726	0.0894973		MAP2K2, MAPK3, SRF
1	GO:0032049	cardiolipin biosynthetic process	3	0.00171744	0.0712928		PGS1, PLA2G6, TAZ
1	GO:0007188	adenylate cyclase-modulating G-protein coupled receptor signaling pathway	3	0.000859291	0.0388836		GCGR, GNA11, GNA12
1	GO:0006259	DNA metabolic process	3	0.000760229	0.0353565		ERI3, MMS19, TK1
1	GO:2000647	negative regulation of stem cell proliferation	3	0.000567704	0.0279557		FBLN1, KDF1, OVOL2
1	GO:0006998	nuclear envelope organization	3	0.000529225	0.0265013		LEMD2, LMNA, REEP4
1	GO:0010886	positive regulation of cholesterol storage	3	0.000424141	0.0226637		EHD1, SCARB1, SREBF2
1	GO:0033619	membrane protein proteolysis	3	0.000408321	0.0222428		CTSH, HM13, SPPL2B
1	GO:0055129	L-proline biosynthetic process	3	0.00025576	0.0151134		PYCR1, PYCR2, PYCR3
1	GO:0006561	proline biosynthetic process	3	0.00025576	0.0151134		PYCR1, PYCR2, PYCR3
1	GO:0031396	regulation of protein ubiquitination	3	0.000240233	0.0145379		FBXO2, PINK1, WASHC1
1	GO:0001958	endochondral ossification	3	0.000210316	0.0128827		CBS, INPPL1, PHOSPHO1
1	GO:0051156	glucose 6-phosphate metabolic process	3	0.000147132	0.00935467		G6PC3, G6PD, GCK
1	GO:1905515	non-motile cilium assembly	3	0.000123325	0.00815051		FUZ, IFT140, POC1A
1	GO:0009083	branched-chain amino acid catabolic process	3	7.5093e-05	0.00520868		BCAT2, BCKDHA, BCKDK
1	GO:0007020	microtubule nucleation	3	7.5701e-05	0.00520868		TUBG1, TUBGCP2, TUBGCP6
1	GO:1902187	negative regulation of viral release from host cell	3	7.10058e-05	0.00507625		PML, TRIM11, TRIM28
1	GO:0035725	sodium ion transmembrane transport	3	7.17552e-05	0.00507625		HCN2, SLC4A2, SLC8B1
1	GO:1901030	positive regulation of mitochondrial outer membrane permeabilization involved in apoptotic signaling pathway	3	6.53563e-05	0.00489961		BOK, HIP1R, ZNF205
1	GO:0043039	tRNA aminoacylation	3	6.27887e-05	0.00477844		AARS2, FARS2, FARSA
1	GO:0000038	very long-chain fatty acid metabolic process	3	4.77772e-05	0.00394176		ACAA1, PEX5, SLC27A4
1	GO:0046326	positive regulation of glucose import	3	4.13612e-05	0.00352119		AKT1, AKT2, CAPN10
1	GO:0015718	monocarboxylic acid transport	3	2.85622e-05	0.00260842		SLC16A11, SLC16A13, SLC16A5
1	GO:0040011	locomotion	3	2.3676e-05	0.00224378		SHANK3, SPNS1, SPNS2
1	GO:0006882	cellular zinc ion homeostasis	3	2.20008e-05	0.00212512		SLC39A13, SLC39A4, SLC39A5
1	GO:0038202	TORC1 signaling	3	7.01194e-06	0.000765648		AKT1S1, MLST8, NPRL3
1	GO:0008610	lipid biosynthetic process	3	5.86371e-06	0.000654498		AGPAT6, DOLPP1, SREBF1
1	GO:0032728	positive regulation of interferon-beta production	3	4.12304e-06	0.00049308		IRF3, IRF7, MAVS
1	GO:0016180	snRNA processing	3	3.93285e-06	0.000481806		INTS1, INTS11, INTS5
1	GO:0032727	positive regulation of interferon-alpha production	3	3.0843e-06	0.000397229		IRF3, IRF7, MAVS
1	GO:0003279	cardiac septum development	3	2.83961e-06	0.000375339		MAP3K7IP1, PLXND1, SNX17
1	GO:0045725	positive regulation of glycogen biosynthetic process	3	4.21373e-07	6.41359e-05		AKT1, AKT2, GCK
1	GO:0007162	negative regulation of cell adhesion	3	2.6366e-07	4.272e-05		ACVRL1, FBLN1, PLXND1
1	GO:0010867	positive regulation of triglyceride biosynthetic process	3	1.94349e-07	3.36614e-05		NR1H2, SCARB1, SREBF1
1	GO:0006612	protein targeting to membrane	3	8.26037e-10	2.07452e-07		ATG4D, MICALL1, MYO1C
1	GO:0016331	morphogenesis of embryonic epithelium	3	6.48023e-10	1.71311e-07		JAG2, KDF1, SCRIB
1	GO:0035855	megakaryocyte development	3	2.11014e-10	6.23463e-08		SRF, ZFPM1, ZNF385A
1	GO:0030262	apoptotic nuclear changes	3	1.79542e-11	6.01206e-09		CDK5RAP3, DEDD2, SHARPIN
1	GO:0045824	negative regulation of innate immune response	3	1.38393e-16	7.72363e-14		MUL1, NLRX1, TYRO3
1	GO:0051090	regulation of DNA binding transcription factor activity	3	3.32241e-20	2.38398e-17		MAPK3, TAF6, TAF6L
1	GO:0051298	centrosome duplication	3	2.21485e-20	1.85414e-17		BRSK1, TUBGCP2, TUBGCP6
1	GO:0001676	long-chain fatty acid metabolic process	3	1.38423e-20	1.39055e-17		ACAD9, SLC27A3, SLC27A4
1	GO:0015886	heme transport	3	0	0		ABCB6, SLC46A1, SLC48A1
2	GO:0006412	translation	32	7.77455e-06	0.0070868		EEF1D, EIF3D, EIF3G, EIF5A, MRPL17, MRPL24, MRPL27, MRPS6, RACK1, RPL10, RPL12, RPL13, RPL18, RPL18A, RPL28, RPL29, RPL36, RPL38, RPL8, RPS18, RPS20, RPS29, RPS3, RPS5, RPSA, UBA52
7	GO:0006810	transport	15	0.000331216	0.019367		AP3D1, ATP5H, DDX39B, DYNLL1, DYNLRB1, DYNLT1, FABP3, MPC1, NUTF2, SEC22C, SEC61G, SLC25A4, STX8, TRAPPC3, VPS33B
7	GO:0000082	G1/S transition of mitotic cell cycle	3	0.00582971	0.170439		CDK6, TRIM71
11	GO:0006412	translation	14	7.0995e-05	0.0074594		MARS, MARS2, MRPL11, MRPL16, MRPS16, PDF
11	GO:0050790	regulation of catalytic activity	4	0.0049975	0.131271		DNAJA3, GRPEL1, NSFL1C
11	GO:1903955	positive regulation of protein targeting to mitochondrion	4	0.00164255	0.0575271		SAE1, STARD7, UBE2J2, USP36
11	GO:0000387	spliceosomal snRNP assembly	4	0.000277538	0.0145804		GEMIN4, SART1, SNRPC, SNRPD3
12	GO:0045892	negative regulation of transcription, DNA-templated	28	7.48946e-05	0.0973744		AES, BMP7, CIC, ELF3, FOXK1, GATAD2A, HAND1, HDAC4, HDAC7, HEXIM2, HMGA1, INPP5K, KAT5, KDM5C, LDB1, PBXIP1, PEX14, PIAS4, QARS, RARA, RELA, SBNO2, SHC1, SIN3B, TBX2, THRA, TP53, ZNF703
13	GO:0015992	proton transport	5	0.00169613	0.0367132		ATP5C1, ATP5E, ATP5E, ATP5J, ATP5O
13	GO:0015986	ATP synthesis coupled proton transport	5	0.000229682	0.0179505		ATP5C1, ATP5E, ATP5E, ATP5J, ATP5O
13	GO:0006754	ATP biosynthetic process	4	0.000506642	0.0219329		ATP5C1, ATP5E, ATP5E, ATP5O
13	GO:0099132	ATP hydrolysis coupled cation transmembrane transport	4	0.000276435	0.0179505		ATP5C1, ATP5E, ATP5E, ATP5O
13	GO:0006695	cholesterol biosynthetic process	3	0.00124203	0.0322609		fdft1, INSIG1, NSDHL
13	GO:0006450	regulation of translational fidelity	3	0.00120037	0.0322609		AARS, PRORSD1, YRDC
14	GO:0006364	rRNA processing	5	0.00256836	0.0775843		IMP4, MRTO4, NHP2, NPM3, TSR2
14	GO:0008033	tRNA processing	5	0.000596236	0.0270164		ELAC2, METTL1, PUSL1, QTRT1, WDR4
14	GO:0006400	tRNA modification	3	0.000493979	0.0270164		METTL1, QTRT1, WDR4
17	GO:0006412	translation	16	0.00207809	0.121431		EEF2, EIF2B2, RPL10A, RPL13A, RPL15, RPL19, RPL27A, RPL3, RPL32, RPL35, RPS11, RPS16, RPS27, RPS8
17	GO:0015992	proton transport	6	0.000842387	0.0984812		ATP5B, ATP5G3, ATP5J2, ATP6V0E1, ATP8, SLC35A2
17	GO:0006935	chemotaxis	4	0.000415323	0.0984812		CMTM8, CREB3, PDGFRB, RARRES2
17	GO:0045727	positive regulation of translation	4	0.00101121	0.0984812		BCL3, EEF2, SERP1, YTHDF1
17	GO:0001895	retina homeostasis	3	0.00206056	0.121431		ACTB, ACTG1, PRDX1
19	GO:0006412	translation	16	2.59395e-05	0.00252465		EEF1A1, EIF1, EIF4A1, MRPL52, RPL11, RPL17, RPL21, RPL30, RPL34, RPL37A, RPS15A, RPS17, RPS27A, RPS4Y1, RPS7
19	GO:0042274	ribosomal small subunit biogenesis	4	4.80568e-05	0.00252465		NOB1, NOM1, RPS17, RPS7
20	GO:0006412	translation	4	0.00691598	0.00691598		RPL5, RPL6
21	GO:0006811	ion transport	8	0.000831639	0.080045		KCNC4, KCNJ12, P2RX4, SCNN1A, SLC9A1, TPCN1, TRPM4, WNK4
21	GO:0035023	regulation of Rho protein signal transduction	5	0.00152975	0.0902471		ARHGEF10L, ARHGEF2, FGD3, PLEKHG6
21	GO:0071526	semaphorin-plexin signaling pathway	5	2.317e-06	0.000546762		FLNA, PLXNA3, PLXNB1, SEMA4A, SEMA4C
21	GO:0070588	calcium ion transmembrane transport	4	0.00280423	0.102682		P2RX4, PKD1, TPCN1, TRPM4
21	GO:0007032	endosome organization	3	0.00774459	0.182755		FAM109B, SNX33, TMEM127
21	GO:0045860	positive regulation of protein kinase activity	3	0.00721261	0.182755		CDKN1A, MAPRE3, PTK2B
21	GO:0034765	regulation of ion transmembrane transport	3	0.00456775	0.134736		KCNC4, KCNJ12, TPCN1
21	GO:0034220	ion transmembrane transport	3	0.00289203	0.102682		P2RX4, TPCN1, TRPM4
21	GO:0009611	response to wounding	3	0.00304593	0.102682		ITGB4, RIPOR1, TGFB1
21	GO:0043536	positive regulation of blood vessel endothelial cell migration	3	0.00101761	0.080045		P2RX4, PRKD2, TGFB1
24	GO:0055085	transmembrane transport	12	0.00230225	0.141194		ABCA3, AQP8, CLCN7, SFXN5, SLC12A7, SLC25A34, SLC25A35, SLC26A11, SLC26A6, SLC30A2, SLC5A5, SLC6A11
24	GO:0006811	ion transport	10	0.00339102	0.148348		CHRNE, CLCN7, KCNK5, P2RX6, SCNN1B, SFXN5, SLC12A7, SLC26A11, SLC38A7, TTYH3
24	GO:0072659	protein localization to plasma membrane	8	0.000320926	0.0439041		CLN3, EHD2, GAS6, PACS1, PACS2, RAB26, RAMP2, TNFRSF1A
24	GO:1902476	chloride transmembrane transport	5	0.000445928	0.0439041		CLCN7, SLC12A7, SLC26A11, SLC26A6, TTYH3
24	GO:0098655	cation transmembrane transport	4	0.00282406	0.141194		CHRNE, P2RX6, SLC30A2, SLC38A7
24	GO:0070932	histone H3 deacetylation	4	0.000501793	0.0439041		HDAC11, HDAC5, PER1, SIRT3
24	GO:0042391	regulation of membrane potential	3	0.00281932	0.141194		CHRNE, SLC26A11, SLC26A6
24	GO:0002028	regulation of sodium ion transport	3	8.2045e-05	0.028714		DMPK, NKAIN1, PER1
25	GO:0055114	oxidation-reduction process	3	0.0930191	0.0930191		ADO, cytb, ND1
26	GO:0055085	transmembrane transport	4	0.0149967	0.136095		GJB2, KCND3, SLC13A4, SLC25A20
26	GO:0043065	positive regulation of apoptotic process	4	0.00491577	0.0892211		SEPT4
27	GO:0006468	protein phosphorylation	6	0.0206439	0.105122		CDC25B, KSR1, MAP3K14, MAP3K3, MARK2, SIK3
27	GO:0035556	intracellular signal transduction	4	0.0291989	0.123904		INPP5D, KSR1, MAP3K3, MARK2
27	GO:0042981	regulation of apoptotic process	4	0.00620321	0.0394846		BMP6, MAP3K14, MAP3K3, TGFB3
27	GO:0001666	response to hypoxia	4	0.000133404	0.00339656		CRYAB, MMP2, PLAT, TGFB3
27	GO:0008285	negative regulation of cell proliferation	3	0.060479	0.19248		ADARB1, HRG, INPP5D
27	GO:0043065	positive regulation of apoptotic process	3	0.042704	0.155325		HRG, INPP5D, STPG1
27	GO:0010469	regulation of receptor activity	3	0.00480493	0.0394846		ADM, BMP6, TGFB3
27	GO:0002244	hematopoietic progenitor cell differentiation	3	0.00223333	0.0284311		FST, SIPA1L3, SMPD3
28	GO:0043066	negative regulation of apoptotic process	6	0.00783569	0.114543		AVEN, BIRC5, FXN, GRK5, SFRP1, YBX3
28	GO:0008284	positive regulation of cell proliferation	5	0.0162919	0.190525		FXN, GRK5, PAK1, SFRP1, SLC25A33
28	GO:0030307	positive regulation of cell growth	4	0.000334944	0.0097925		EXOSC2, FXN, SFRP1, SLC25A33
28	GO:0042060	wound healing	3	0.000896546	0.0174744		COL3A1, PAK1, PECAM1
28	GO:0034551	mitochondrial respiratory chain complex III assembly	3	7.51726e-05	0.00439552		SLC25A33, TTC19, UQCC1
29	GO:0005975	carbohydrate metabolic process	3	0.00023527	0.00023527		HK1, PGM1, PPP1R3B
30	GO:0006351	transcription, DNA-templated	5	0.0246869	0.17501		AJUBA, MECP2, MED26, NFYC, UXT
30	GO:0045892	negative regulation of transcription, DNA-templated	4	0.0141152	0.13781		MAGED1, MECP2, NELFCD, PSMC5
30	GO:0008284	positive regulation of cell proliferation	3	0.0298758	0.17501		COX17, MECP2, PDGFA
30	GO:0031175	neuron projection development	3	0.00114569	0.0167784		CAPZB, DTNBP1, MECP2
30	GO:0043406	positive regulation of MAP kinase activity	3	3.02173e-05	0.000885055		AJUBA, MAGED1, PDGFA
31	GO:0055114	oxidation-reduction process	8	0.00362437	0.0265392		HADH, KIAA1191, NARF, ND4, PGK1, PRDX4, SUMF1, TXNDC12
31	GO:0016477	cell migration	4	0.00248765	0.0242875		BAMBI, ELMO2, GRB2, MMP14
31	GO:0042127	regulation of cell proliferation	3	0.0229831	0.134634		B4GALT1, GRB2, SPARC
31	GO:0000165	MAPK cascade	3	0.00234812	0.0242875		MAPK1, MYC, STK24
31	GO:0032092	positive regulation of protein binding	3	0.00158396	0.0242875		ARHGEF7, BAMBI, SPPL3
32	GO:0006457	protein folding	3	0.00882045	0.191782		HSP90B1, PFDN6, PPIE
33	GO:0008152	metabolic process	3	0.0187121	0.0187121		ALAS1, ISOC1, PFKFB3
34	GO:0006412	translation	16	1.31928e-05	0.00178011		EIF3B, EIF3L, EIF4G1, HARS, MRPL18, MRPS23, MRPS5, RPL17, RPL36A, RPL4, RPS24, RPS26, RPS3A, YARS
34	GO:0006457	protein folding	7	0.00013648	0.00920767		HSPA8, PDIA5, PFDN1, PFDN5
34	GO:0032543	mitochondrial translation	4	0.00261544	0.058817		CHCHD1, HARS, MRPS5, PET112L
34	GO:0046034	ATP metabolic process	3	0.00137433	0.0370879		ATP5A1, HSPA8, VCP
34	GO:0006446	regulation of translational initiation	3	0.00098451	0.0332101		EIF3B, EIF4G1, NCBP2
34	GO:0000338	protein deneddylation	3	0.000351059	0.0157895		COPS3, COPS8, TOR1A
35	GO:0008284	positive regulation of cell proliferation	3	0.0698719	0.186535		DOT1L, PTPN6, STX3
35	GO:0043547	positive regulation of GTPase activity	3	0.0816941	0.186535		ARHGAP27, ARHGEF5, AXIN2
35	GO:0008283	cell proliferation	3	0.021637	0.082341		AXIN2, PIM1, PTPN6
35	GO:0016311	dephosphorylation	3	0.0150939	0.082341		ALPL, DUSP8, PTPN6
35	GO:0016055	Wnt signaling pathway	3	0.00646641	0.0738248		AXIN2, FRAT2
38	GO:0006355	regulation of transcription, DNA-templated	4	0.00658394	0.00658394		EYA2, HCFC1, HNF4A, MNT
39	GO:0007596	blood coagulation	3	0.00374324	0.162047		PROCR, PROS1, SERPINE2
39	GO:0045786	negative regulation of cell cycle	3	0.00152362	0.0989376		NUPR1, PPP1R13B, PTPRK
39	GO:0043408	regulation of MAPK cascade	3	0.00109766	0.0989376		GDF11, GDF6, PHLPP1
41	GO:0006412	translation	3	0.0528791	0.0528791		MRPS15
46	GO:0006810	transport	3	0.0560552	0.0560552		AQP1, TTYH1
50	GO:0006468	protein phosphorylation	3	0.040542	0.040542		ABL1, STK26, STK36
54	GO:0006355	regulation of transcription, DNA-templated	3	0.0950791	0.0950791		FOSL2, IRF5, ZSCAN25
59	GO:0006810	transport	3	0.0182457	0.0273686		ABCC1, SLC6A19, SLCO2A1
59	GO:0055085	transmembrane transport	3	0.00102318	0.00306953		ABCC1, SLC6A19, SLCO2A1
67	GO:1901673	regulation of mitotic spindle assembly	3	0.000118173	0.00134914		SMC3, STAG2, TPR
70	GO:0006468	protein phosphorylation	3	0.0033137	0.0033137		MAPK4, MYLK, UHMK1
71	GO:0007165	signal transduction	6	0.00981767	0.0624912		ADGRL1, ECM1, RASSF4, VIPR2
71	GO:0008152	metabolic process	4	0.0280246	0.118921		ARSE, FAH, MAN2B1
71	GO:0007186	G-protein coupled receptor signaling pathway	3	0.0125691	0.0640039		ADGRL1, TMEM145, VIPR2
71	GO:0006914	autophagy	3	0.00583477	0.0495192		PAG7, PAG9
71	GO:0007166	cell surface receptor signaling pathway	3	0.00358076	0.0495192		ADGRL1, CD82, VIPR2
71	GO:0010469	regulation of receptor activity	3	0.00437904	0.0495192		NPPC
73	GO:0010469	regulation of receptor activity	4	6.31271e-07	6.31271e-07		PRP1, PRP2, PRP5, PRP6
76	GO:0006412	translation	3	0.0602617	0.0602617
101	GO:0006334	nucleosome assembly	9	0	0		HIST1H1E
101	GO:0006342	chromatin silencing	5	2.57012e-07	7.06782e-07
101	GO:0006352	DNA-templated transcription, initiation	3	0.00020611	0.000377869
* genes not annotated with symbols are not shown.
