# Supplementary material for: Fine-tuned adaptation of embryo–endometrium pairs at implantation revealed by transcriptome analyses in Bos taurus
Source: PLoS Biol. 2019 Apr 12;17(4):e3000046. doi: 10.1371/journal.pbio.3000046 (PMC6481875; doi:10.1371/journal.pbio.3000046)
Supplement: S2 Data — CAR, caruncular; EET, extraembryonic (XLSX) [file pbio.3000046.s011.xlsx]

## Sheet: Dataset 2
Cluster	BP Category	BP term	N genes	P	FDR		Gene Symbol *
3	GO:0006886	intracellular protein transport	96	1.59757e-06	0.028221		ACD, AP1B1, AP1G1, AP1G2, AP1M1, AP1M2, AP1S1, AP2A1, AP2A2, AP2B1, AP3B1, AP3D1, AP3M2, AP3S2, AP4M1, CDK5, CLTB, CLTC, COG7, COPB2, COPG1, COPG2, COPZ1, CTTN, DSCR3, GGA1, GGA2, GRTP1, HDAC6, HGS, HID1, IFT27, IPO13, IPO4, IPO5, IPO9, KIF13A, KPNB1, MLPH, NAPA, NSF, PDCD6, RABGAP1, RHOB, RPH3AL, SAR1A, SEC24C, SEC24D, SGSM1, SGSM2, SNAPIN, SNX11, SNX15, SNX17, SNX33, SNX8, SRPRA, STX10, STX5, S…
4	GO:0006357	regulation of transcription from RNA polymerase II promoter	6	0.00479874	0.122179		EPM2AIP1, GLO1, MED13, VGLL3, WNT10B
5	GO:0000381	regulation of alternative mRNA splicing, via spliceosome	9	0.00013088	0.120487		FMR1, MBNL2, NSRP1, RBM25, RBM7, SRSF2, SRSF6
5	GO:0006355	regulation of transcription, DNA-templated	111	5.3342e-09	9.82118e-06		AEBP2, AHCTF1, ARID4B, ATF1, BRMS1L, CARF, CCNC, CCNL1, CREB1, CREBZF, DNAJC2, DNTTIP2, ELF2, EPC2, GABPB2, HIF3A, HOXA5, HOXD4, HSF2, HSF4, IKZF5, JMJD1C, LRIF1, MAP3K7, MED4, MEF2A, MYNN, NFKBIZ, NFYB, NR3C1, NUP107, PAXBP1, PCGF5, PHTF1, PRDM9, RALGAPA1, RBAK, RPAP2, RUNX1T1, RUNX2, SAP30, SNAPC5, SP3, SUZ12, TADA1, TAF13, TAF1D, TFB2M, TGFBR1, USP16, ZFP2, ZFP69, ZFP90, ZMYM5, ZNF112, ZNF175,…
7	GO:0007411	axon guidance	6	0.00176074	0.160065		CXCL12, EFNA3, EPHB3, GLI2, KIF5A, WNT5A
7	GO:0060070	canonical Wnt signaling pathway	6	0.0011544	0.160065		MED12, PLPP3, SFRP5, SOX17, WNT2, WNT5A
7	GO:0060317	cardiac epithelial to mesenchymal transition	3	0.00104275	0.160065		ADAM15, HEY2, WNT2
7	GO:0045165	cell fate commitment	4	0.00219259	0.160065		HEY2, SMAD2, WNT2, WNT5A
7	GO:0007267	cell-cell signaling	5	0.00207693	0.160065		BARX1, GJC1, POMC, WISP1, WNT2
7	GO:0006695	cholesterol biosynthetic process	3	0.00432156	0.172839		CFTR, CYP51A1, INSIG1
7	GO:0007492	endoderm development	3	0.00396227	0.172839		MED12, SMAD2, SOX17
7	GO:0030178	negative regulation of Wnt signaling pathway	4	0.00420491	0.172839		BARX1, MED12, SFRP5, SOX17
7	GO:0060021	palate development	6	0.000602271	0.160065		ARID5B, EPHB3, INSIG1, OSR2, SMAD2, WNT5A
7	GO:0010460	positive regulation of heart rate	3	0.000157629	0.0945646		ADM, GCH1, HEY2
7	GO:0048167	regulation of synaptic plasticity	3	0.00201021	0.160065		BAIAP2, JPH4, PLK2
7	GO:0045214	sarcomere organization	3	0.00293491	0.160065		CASQ1, ITGB1, TCAP
7	GO:0001756	somitogenesis	4	0.00348466	0.172839		FOXC2, MED12, TCAP, WNT5A
7	GO:0016126	sterol biosynthetic process	3	0.00250828	0.160065		CYP51A1, HMGCS1, INSIG1
7	GO:0006641	triglyceride metabolic process	3	0.00274986	0.160065		APOE, INSIG1, TNXB
8	GO:0048513	animal organ development	3	0.000427022	0.0540066		NPPC, NRG2, ZEB1
8	GO:0070588	calcium ion transmembrane transport	5	0.00315048	0.134186		CACNA1C, CACNA1H, PKD1, RYR1, TRPV3
8	GO:0007166	cell surface receptor signaling pathway	6	0.00351426	0.134186		ADGRB2, ADGRL1, CD59, TSPAN2, TSPAN7, VIPR2
8	GO:0016358	dendrite development	3	0.00154574	0.0977471		SCARF1, SYNGAP1, TULP1
8	GO:0072205	metanephric collecting duct development	3	1.32699e-05	0.00503484		BMP4, CALB1, PKD1
8	GO:0032331	negative regulation of chondrocyte differentiation	3	0.000668273	0.0633886		BMP4, PTHLH, SNAI2
8	GO:0043392	negative regulation of DNA binding	3	0.00353664	0.134186		DDIT3, SUMO1, ZNF462
8	GO:0045662	negative regulation of myoblast differentiation	4	8.78939e-05	0.0166742		ANKRD2, BMP4, DDIT3, MSTN
8	GO:0043408	regulation of MAPK cascade	4	0.00108377	0.0822404		BMP4, GDF10, MSTN, SYNGAP1
8	GO:0002931	response to ischemia	3	0.00201746	0.109351		CAMK2A, FAIM2, NOL3
9	GO:0050728	negative regulation of inflammatory response	3	0.00123047	0.0408746		ASH1L, NOV, SOCS5
10	GO:0014912	negative regulation of smooth muscle cell migration	4	6.85732e-06	0.00280589		IGFBP3, IGFBP5, NDRG4, SEMA6D
11	GO:0098655	cation transmembrane transport	4	0.0014887	0.0436443		PKD1L3, SLC30A1, SLC30A5, SLC30A7
11	GO:0006812	cation transport	6	4.38698e-05	0.0115752		ATP13A3, ATP13A5, SLC30A1, SLC30A5, SLC30A7, SLC9B1
11	GO:0071233	cellular response to leucine	3	0.000253944	0.016751		RRAGD, UBR1, UBR2
11	GO:0030163	protein catabolic process	4	0.000410386	0.0216564		CLPX, CUL2, UBR1, UBR2
11	GO:0007131	reciprocal meiotic recombination	3	0.00128424	0.0423564		MLH3, TRIP13, UBR2
11	GO:0061088	regulation of sequestering of zinc ion	3	0.000115639	0.011915		SLC30A1, SLC30A5, SLC30A7
11	GO:0010043	response to zinc ion	3	0.000135473	0.011915		SLC30A1, SLC30A5, SLC30A7
11	GO:0042110	T cell activation	3	0.00317329	0.0837285		DLG1, RAB29, SATB1
11	GO:0071577	zinc II ion transmembrane transport	3	0.000820166	0.0309148		SLC30A1, SLC30A5, SLC30A7
11	GO:0006829	zinc II ion transport	3	0.000598444	0.0263169		SLC30A1, SLC30A5, SLC30A7
12	GO:0034976	response to endoplasmic reticulum stress	3	0.00349677	0.0760298		PDIA2, SRPX, TMX1
13	GO:0048704	embryonic skeletal system morphogenesis	4	0.000184816	0.00707408		COL11A1, HOXA6, HOXD10, HOXD3
13	GO:0006869	lipid transport	3	0.00994747	0.190376		ABCA2, APOL3, OSBPL7
13	GO:0042391	regulation of membrane potential	4	5.64728e-05	0.00432314		CACNA1G, KCNMA1, SLC26A10
13	GO:0007601	visual perception	3	0.00403743	0.103025		AOC2, COL11A1, ROM1
14	GO:0045786	negative regulation of cell cycle	3	0.000268306	0.0110922		GMNN, INHBA, NUPR1
15	GO:0002181	cytoplasmic translation	17	4.13752e-16	3.9803e-14		RPL26, RPL27A, RPL29, RPL30, RPL31, RPL35A, RPL4, RPL6, RPL7, RPL8, RPL9, RPLP1, RPS20, RPS3, RPS3A, RPS7
15	GO:0051607	defense response to virus	10	2.98993e-07	1.91754e-05		IFIT1, IFIT3, IFIT5, ISG15, MX1, MX2, OAS1Y, RSAD2
15	GO:0030218	erythrocyte differentiation	3	0.0159549	0.194508		ACIN1, RPS19, TAL1
15	GO:0008585	female gonad development	3	0.000616447	0.0118604		COL9A3, PLEKHA1, UBB
15	GO:0000462	maturation of SSU-rRNA from tricistronic rRNA transcript (SSU-rRNA, 5.8S rRNA, LSU-rRNA)	3	0.00909416	0.12498		RPS16, RPS19, RPS24
15	GO:0045071	negative regulation of viral genome replication	5	5.05387e-05	0.00138909		IFIT1, IFIT5, ISG15, MX1, RSAD2
15	GO:0000381	regulation of alternative mRNA splicing, via spliceosome	3	0.00771485	0.123695		HNRNPA1, RBM5, TRA2B
15	GO:0006417	regulation of translation	4	0.0085157	0.12498		RACK1, RPL10, RPL13A, RPS3
15	GO:0009615	response to virus	6	5.0112e-05	0.00138909		EEF1G, IFIT1, IFIT3, MX1, MX2, RSAD2
15	GO:0000027	ribosomal large subunit assembly	7	4.23824e-06	0.000203859		RPL10, RPL11, RPL24, RPL3, RPL5, RPL6
15	GO:0000028	ribosomal small subunit assembly	6	1.13763e-05	0.000437759		RPS10, RPS15, RPS19, RPS27, RPS5, RPSA
15	GO:0042274	ribosomal small subunit biogenesis	3	0.00359153	0.0628191		RPS17, RPS19, RPS7
15	GO:0042254	ribosome biogenesis	4	0.0161753	0.194508		RPL34, RPL7A, RPLP0, RPS18
15	GO:0006364	rRNA processing	8	0.000147128	0.00353843		RPL11, RPL26, RPL27, RPL35A, RPS17, RPS19, RPS27, RPS7
15	GO:0006412	translation	66	3.10633e-44	5.97658e-42		EEF1A1, EEF1B, EEF1G, EIF3M, RACK1, RPL10, RPL10A, RPL11, RPL13, RPL13A, RPL14, RPL17, RPL18, RPL18A, RPL19, RPL21, RPL23, RPL24, RPL26, RPL27, RPL27A, RPL29, RPL3, RPL30, RPL31, RPL32, RPL34, RPL35A, RPL36A, RPL37A, RPL4, RPL5, RPL6, RPL7A, RPL8, RPL9, RPS11, RPS12, RPS13, RPS14, RPS15, RPS15A, RPS16, RPS17, RPS18, RPS19, RPS2, RPS20, RPS21, RPS24, RPS27, RPS27A, RPS3, RPS3A, RPS4, RPS5, RPS7, R…
15	GO:0006414	translational elongation	4	0.000586695	0.0118604		EEF1A1, EEF1B, EEF1G, RPLP1
16	GO:0070286	axonemal dynein complex assembly	3	0.000109899	0.0090584		CCDC40, DNAAF3, DRC1
16	GO:0060271	cilium assembly	7	0.00749175	0.182404		CFAP53, DNAI2, FAM161A, FNBP1L, MAK, NME5, TEKT1
16	GO:0003341	cilium movement	5	4.54566e-06	0.0013281		CCDC114, CCDC40, CFAP53, DNAI2, WDR78
16	GO:0007368	determination of left/right symmetry	6	8.80676e-05	0.0090584		CFAP53, DAW1, DNAAF3, DNAI2, DRC1, RTTN
16	GO:0030855	epithelial cell differentiation	4	0.00872912	0.196183		CASP6, CDK1, PCNA, UPK1B
16	GO:0006959	humoral immune response	3	0.00193651	0.0808267		CCR2, GPR183, SH2D1A
16	GO:0007018	microtubule-based movement	4	0.00377004	0.122387		DYNLRB2, KIF22, KIF9, KIFC1
16	GO:0007052	mitotic spindle organization	3	0.00669684	0.177873		AURKA, EFHC1, INTS13
16	GO:0006165	nucleoside diphosphate phosphorylation	3	0.00255348	0.0932556		AK7, NME5, NME9
16	GO:0016310	phosphorylation	13	0.0053524	0.15638		AK7, AURKA, CDK1, CHKA, MAK, MAPK15, PFKFB2, PIK3C3, PRKCQ, PRKD1, TEC, TPK1, ZAP70
16	GO:0051973	positive regulation of telomerase activity	4	0.00158284	0.0808267		MAPK15, NEK7, PKIB, PRKCQ
16	GO:1904355	positive regulation of telomere capping	4	0.000124016	0.0090584		MAPK15, NEK7, PKIB, PRKCQ
16	GO:0032212	positive regulation of telomere maintenance via telomerase	4	0.00169284	0.0808267		MAPK15, NEK7, PKIB, PRKCQ
19	GO:0035235	ionotropic glutamate receptor signaling pathway	3	0.000169237	0.0602212		CDK5R1, CLN3, GRID1
19	GO:0007200	phospholipase C-activating G-protein coupled receptor signaling pathway	3	0.000958049	0.170456		CYSLTR2, PLCE1, RXFP4
20	GO:0007612	learning	5	0.000302715	0.118007		ARF4, ATAD1, SLC8A2, STRA6, TH
20	GO:0001503	ossification	6	0.00050443	0.131095		BCL2, FSTL3, MSX2, PDLIM7, PTH1R, TWIST1
20	GO:0010224	response to UV-B	3	0.00029543	0.118007		BCL2, IL12A, XPC
20	GO:0001963	synaptic transmission, dopaminergic	3	0.000880372	0.171598		CRHBP, PARK7, TH
23	GO:0002250	adaptive immune response	6	0.000367474	0.101829		CD3D, CD3E, ITK, LAX1, PIK3CD, PIK3CG
23	GO:0035082	axoneme assembly	4	2.54214e-05	0.0158937		GAS8, RSPH4A, RSPH9, TTLL1
23	GO:0003341	cilium movement	4	0.000814365	0.101829		DNAH9, LRRC6, RSPH4A, RSPH9
23	GO:0003351	epithelial cilium movement	3	0.000497424	0.101829		GAS8, STK36, TTLL1
23	GO:0007186	G-protein coupled receptor signaling pathway	15	0.00150237	0.156549		ADORA2B, ADORA3, CCL5, CCR5, DGKQ, GNA15, OR51E1, OXTR, P2RY6, PIK3CG, PTGER2, PTGIR, SORT1, TACR3, VAV1
23	GO:0044458	motile cilium assembly	4	0.000811276	0.101829		FOXJ1, LRRC6, RSPH9, ZMYND10
23	GO:0032753	positive regulation of interleukin-4 production	3	0.0019503	0.174192		CD3E, PRKCZ, SASH3
24	GO:0007165	signal transduction	3	0.117355	0.117355		BMX, IL18R1, RGL2
25	GO:0006958	complement activation, classical pathway	3	0.00265893	0.117676							3
25	GO:0042742	defense response to bacterium	4	0.00551963	0.193734		LYZ1
25	GO:0002377	immunoglobulin production	4	4.17871e-05	0.0117335		IL7R
25	GO:0035264	multicellular organism growth	6	0.000255733	0.035904		APBA1, ERCC6, ETNK2, IHH, PTPN11, XRCC2
25	GO:0046580	negative regulation of Ras protein signal transduction	3	0.00220211	0.117676		SPRY1, SPRY2					4
25	GO:0006910	phagocytosis, recognition	3	0.0029336	0.117676							5
25	GO:0050871	positive regulation of B cell activation	3	0.00206121	0.117676							7
25	GO:0043087	regulation of GTPase activity	5	0.00236169	0.117676		ALS2, IQGAP2
26	GO:0006954	inflammatory response	8	0.000289692	0.0240282		ADAM8, AIMP1, CASP4, CXCL10, CXCL11, IL18, RIPK2, TNFRSF11A					8
26	GO:0050729	positive regulation of inflammatory response	4	0.000164077	0.0240282		ADAM8, IL17RB, PDCD4, S100A9					9
27	GO:0043123	positive regulation of I-kappaB kinase/NF-kappaB signaling	6	7.17716e-05	0.00182736		C24H18orf32, CARD11, CCL19, CLEC6A, TICAM2, TNFRSF19					10
29	GO:0016310	phosphorylation	4	0.00990067	0.0747378		AMHR2, HYKK, PRKACB, RPS6KL1					12
29	GO:0007165	signal transduction	5	0.0130928	0.0747378		AMHR2, ERAS, GABRE, GNAT1, RPS6KL1					11
29	GO:0055085	transmembrane transport	3	0.0318274	0.121121		GABRE, SLC39A5, SLC6A14					13
32	GO:0007049	cell cycle	6	0.00285165	0.19988		BRCA1, CDK6, RBL1, RBL2, SUV39H2, THAP1					14
32	GO:0006310	DNA recombination	3	0.0041904	0.19988		BLM, BRCA1, UCHL5					15
33	GO:0042532	negative regulation of tyrosine phosphorylation of STAT protein	3	1.68439e-05	0.000984901		CAV1, GGNBP2, PARP14					16
33	GO:0000956	nuclear-transcribed mRNA catabolic process	3	0.000154853	0.0045273		DDX5, EXOSC9, LSM3					19
34	GO:0034765	regulation of ion transmembrane transport	3	0.000365313	0.0053701		CACNB1, KCNE4, KCNS3					20
36	GO:0015031	protein transport	6	0.00213489	0.106261		ATG3, GOLT1B, KDELR3, SEC23B, SERP1, TIMM10					23
37	GO:0050853	B cell receptor signaling pathway	3	0.000373064	0.00218539							25
37	GO:0006958	complement activation, classical pathway	3	0.00011193	0.0010928							26
37	GO:0042742	defense response to bacterium	3	0.00127187	0.0062088							27
37	GO:0045087	innate immune response	4	0.00435986	0.0182427							24
37	GO:0006911	phagocytosis, engulfment	3	0.000297431	0.00217791							29
37	GO:0006910	phagocytosis, recognition	3	0.000108767	0.0010928							32
37	GO:0050871	positive regulation of B cell activation	3	8.80335e-05	0.0010928							33
38	GO:0070588	calcium ion transmembrane transport	3	0.00400401	0.0599661		ATP13A4, CACNG7, DENND5B					34
38	GO:0018108	peptidyl-tyrosine phosphorylation	3	0.00409469	0.0599661		ABL2, DDR2, PKDCC					36
39	GO:0010469	regulation of receptor activity	4	0.000713294	0.00213988		GDNF, GRP, PENK					37
40	GO:0030509	BMP signaling pathway	3	0.00108109	0.0196217		HFE, MEGF8, TMEM100					38
40	GO:0006334	nucleosome assembly	3	0.00323465	0.0293545		ANP32E					39
43	GO:0007155	cell adhesion	3	0.0182216	0.151846		PCDHB7, PCDHGA7, TNFAIP6					40
44	GO:0010469	regulation of receptor activity	4	0.000547948	0.000547948		GDF7, GPNMB, NGF, TTR					43
48	GO:0007010	cytoskeleton organization	3	0.000392949	0.000392949		TNIK, WASF3, ZMYM3					44
* genes not annotated with symbols are not shown.												48
