# Supplementary material for: Fine-tuned adaptation of embryo–endometrium pairs at implantation revealed by transcriptome analyses in Bos taurus
Source: PLoS Biol. 2019 Apr 12;17(4):e3000046. doi: 10.1371/journal.pbio.3000046 (PMC6481875; doi:10.1371/journal.pbio.3000046)
Supplement: S3 Data — CAR, caruncular; EET, extraembryonic tissue (XLSX) [file pbio.3000046.s012.xlsx]

## Sheet: Dataset 3
EET Biological Process term	N genes EET		CAR Biological Process term	N genes CAR		N connections	Average correlation	Mode correlation
protein phosphorylation	4		regulation of transcription, DNA-templated	39		43	-0.833461	-0.972093
negative regulation of transcription, DNA-templated	40		BMP signaling pathway	2		40	-0.97026	-0.978619
translation	34		response to endoplasmic reticulum stress	3		38	0.973433	0.969299
negative regulation of transcription, DNA-templated	24		nucleosome assembly	3		34	-0.973769	-0.983118
translation	33		nucleosome assembly	1		33	-0.978536	-0.963492
positive regulation of transcription from RNA polymerase II promoter	30		BMP signaling pathway	2		30	-0.965757	-0.95126
ATP biosynthetic process	3		intracellular protein transport	17		30	0.966769	0.962947
ATP hydrolysis coupled cation transmembrane transport	3		intracellular protein transport	17		30	0.966769	0.968792
ATP synthesis coupled proton transport	3		intracellular protein transport	17		30	0.966769	0.962947
proton transport	3		intracellular protein transport	17		30	0.966769	0.962947
protein phosphorylation	26		BMP signaling pathway	1		26	-0.964129	-0.957982
protein phosphorylation	2		translation	15		25	-0.967213	-0.964398
translation	24		positive regulation of I-kappaB kinase/NF-kappaB signaling	2		24	0.971116	0.989167
translation	22		regulation of receptor activity	2		24	-0.972039	-0.994724
phosphorylation	22		BMP signaling pathway	1		22	-0.965977	-0.962062
translation	22		BMP signaling pathway	3		22	-0.96303	-0.950799
positive regulation of cell proliferation	5		regulation of transcription, DNA-templated	14		22	-0.96379	-0.953685
transmembrane transport	10		regulation of transcription, DNA-templated	12		22	0.966652	0.965967
response to hypoxia	1		translation	22		22	-0.965374	-0.988976
signal transduction	21		BMP signaling pathway	1		21	-0.960401	-0.962062
intracellular signal transduction	2		translation	15		19	-0.971312	-0.964398
metabolic process	18		BMP signaling pathway	3		18	-0.971122	-0.95771
proteolysis	18		BMP signaling pathway	1		18	-0.966614	-0.951115
cellular response to DNA damage stimulus	17		BMP signaling pathway	1		17	-0.967508	-0.95615
tRNA processing	5		defense response to bacterium	6		17	-0.970703	-0.972896
regulation of receptor activity	5		axon guidance	4		16	-0.980887	-0.994966
positive regulation of transcription, DNA-templated	16		BMP signaling pathway	1		16	-0.969392	-0.982773
rRNA processing	5		innate immune response	4		16	-0.981016	-0.973626
translation	10		innate immune response	3		16	-0.96433	-0.984874
wound healing	2		regulation of transcription, DNA-templated	11		16	-0.96736	-0.995937
translation	14		regulation of transcription from RNA polymerase II promoter	4		16	-0.973716	-0.958137
protein ubiquitination	15		BMP signaling pathway	1		15	-0.965651	-0.954374
rRNA processing	5		complement activation, classical pathway	5		15	-0.980412	-0.980422
rRNA processing	5		defense response to bacterium	5		15	-0.980412	-0.980422
metabolic process	15		ionotropic glutamate receptor signaling pathway	3		15	-0.969012	-0.962726
rRNA processing	5		phagocytosis, recognition	5		15	-0.980412	-0.980422
rRNA processing	5		positive regulation of B cell activation	5		15	-0.980412	-0.980422
translation	15		signal transduction	2		15	-0.965113	-0.966615
regulation of apoptotic process	1		translation	15		15	-0.969586	-0.964398
negative regulation of transcription, DNA-templated	11		cell adhesion	3		14	0.963707	0.965287
tRNA processing	5		complement activation, classical pathway	5		14	-0.970974	-0.972896
metabolic process	7		defense response to bacterium	5		14	-0.965904	-0.952096
transmembrane transport	14		ionotropic glutamate receptor signaling pathway	3		14	-0.969088	-0.95492
tRNA processing	5		phagocytosis, recognition	5		14	-0.970974	-0.972896
tRNA processing	5		positive regulation of B cell activation	5		14	-0.970974	-0.972896
negative regulation of cell cycle	3		adaptive immune response	6		13	0.970719	0.965102
transmembrane transport	13		BMP signaling pathway	2		13	-0.966768	-0.989666
tRNA processing	5		innate immune response	4		13	-0.970695	-0.973607
negative regulation of apoptotic process	6		regulation of transcription, DNA-templated	9		13	-0.960109	-0.953685
rRNA processing	5		B cell receptor signaling pathway	3		12	-0.983452	-0.990353
tRNA processing	5		B cell receptor signaling pathway	3		12	-0.970452	-0.950092
DNA repair	12		BMP signaling pathway	1		12	-0.965616	-0.953196
regulation of mitotic spindle assembly	3		cilium movement	5		12	0.973091	0.980306
tRNA modification	3		defense response to bacterium	5		12	-0.970251	-0.972896
rRNA processing	5		phagocytosis, engulfment	3		12	-0.983452	-0.990353
tRNA processing	5		phagocytosis, engulfment	3		12	-0.970452	-0.950092
signal transduction	12		phospholipase C-activating G-protein coupled receptor signaling pathway	2		12	-0.964124	-0.990873
positive regulation of cell growth	4		regulation of transcription, DNA-templated	9		12	-0.959805	-0.953685
signal transduction	4		regulation of transcription, DNA-templated	9		12	0.968928	0.967974
translation	10		B cell receptor signaling pathway	2		11	-0.962376	-0.955683
translation	10		complement activation, classical pathway	2		11	-0.962376	-0.955683
translation	10		defense response to bacterium	2		11	-0.962376	-0.955683
translation	10		phagocytosis, engulfment	2		11	-0.962376	-0.955683
translation	10		phagocytosis, recognition	2		11	-0.962376	-0.955683
translation	10		positive regulation of B cell activation	2		11	-0.962376	-0.955683
protein phosphorylation	8		regulation of receptor activity	5		11	-0.971663	-0.951523
ATP synthesis coupled proton transport	5		regulation of transcription from RNA polymerase II promoter	5		11	-0.968681	-0.978564
proton transport	5		regulation of transcription from RNA polymerase II promoter	5		11	-0.968681	-0.956929
in utero embryonic development	10		BMP signaling pathway	2		10	-0.962681	-0.95451
mitochondrion organization	10		BMP signaling pathway	1		10	-0.966399	-0.964994
positive regulation of GTPase activity	10		BMP signaling pathway	1		10	-0.966442	-0.966117
metabolic process	5		complement activation, classical pathway	4		10	-0.964044	-0.972548
tRNA modification	3		complement activation, classical pathway	4		10	-0.972269	-0.972896
tRNA modification	3		innate immune response	4		10	-0.97234	-0.973607
wound healing	2		intracellular protein transport	10		10	0.964192	0.953755
proteolysis	10		ionotropic glutamate receptor signaling pathway	2		10	-0.968423	-0.970337
metabolic process	5		phagocytosis, recognition	4		10	-0.964044	-0.972548
tRNA modification	3		phagocytosis, recognition	4		10	-0.972269	-0.972896
phosphorylation	10		phospholipase C-activating G-protein coupled receptor signaling pathway	1		10	-0.962756	-0.95826
protein phosphorylation	10		phospholipase C-activating G-protein coupled receptor signaling pathway	1		10	-0.96238	-0.950382
nucleosome assembly	6		phosphorylation	4		10	0.385553	0.960709
metabolic process	5		positive regulation of B cell activation	4		10	-0.964044	-0.972548
tRNA modification	3		positive regulation of B cell activation	4		10	-0.972269	-0.972896
lipid metabolic process	3		regulation of transcription, DNA-templated	8		10	0.966771	0.962495
tRNA modification	3		B cell receptor signaling pathway	3		9	-0.972199	-0.970514
protein phosphorylation	2		cytoplasmic translation	6		9	-0.965003	-0.957739
mitochondrial respiratory chain complex III assembly	3		intracellular protein transport	6		9	0.971171	0.982644
regulation of translational fidelity	3		intracellular protein transport	5		9	0.968832	0.990743
tRNA modification	3		phagocytosis, engulfment	3		9	-0.972199	-0.970514
protein phosphorylation	4		phosphorylation	6		9	0.966751	0.985437
regulation of mitotic spindle assembly	3		phosphorylation	5		9	0.975426	0.962776
regulation of receptor activity	3		regulation of receptor activity	5		9	-0.974779	-0.980405
metabolic process	3		regulation of transcription, DNA-templated	6		9	0.969468	0.991148
cholesterol biosynthetic process	3		regulation of transcription from RNA polymerase II promoter	4		9	-0.971979	-0.957336
rRNA processing	4		response to endoplasmic reticulum stress	3		9	0.973831	0.962082
blood coagulation	3		adaptive immune response	5		8	0.961179	0.958595
metabolic process	4		B cell receptor signaling pathway	3		8	-0.960128	-0.965623
intracellular protein transport	8		BMP signaling pathway	1		8	-0.965656	-0.966612
methylation	8		BMP signaling pathway	1		8	-0.97011	-0.955078
regulation of molecular function	8		BMP signaling pathway	1		8	-0.96025	-0.960151
ion transport	8		cell adhesion	1		8	0.977232	0.986275
translation	5		cytoskeleton organization	2		8	0.968391	0.993711
metabolic process	4		innate immune response	3		8	-0.960128	-0.965623
regulation of catalytic activity	4		innate immune response	3		8	-0.966954	-0.965967
DNA repair	8		ionotropic glutamate receptor signaling pathway	2		8	-0.963213	-0.976494
phosphorylation	7		ionotropic glutamate receptor signaling pathway	2		8	-0.965865	-0.981682
protein phosphorylation	8		ionotropic glutamate receptor signaling pathway	2		8	-0.963592	-0.981682
metabolic process	6		nucleosome assembly	3		8	-0.956922	-0.953631
transmembrane transport	6		nucleosome assembly	2		8	-0.963023	-0.976919
metabolic process	4		phagocytosis, engulfment	3		8	-0.960128	-0.965623
metabolic process	8		phospholipase C-activating G-protein coupled receptor signaling pathway	2		8	-0.971485	-0.95826
transmembrane transport	8		phospholipase C-activating G-protein coupled receptor signaling pathway	1		8	-0.968926	-0.955213
signal transduction	5		positive regulation of heart rate	2		8	-0.968012	-0.975776
transport	3		regulation of transcription, DNA-templated	5		8	0.968965	0.965967
ATP biosynthetic process	4		regulation of transcription from RNA polymerase II promoter	4		8	-0.97013	-0.97374
ATP hydrolysis coupled cation transmembrane transport	4		regulation of transcription from RNA polymerase II promoter	4		8	-0.97013	-0.97374
nucleosome assembly	5		signal transduction	3		8	0.964882	0.960709
transport	8		signal transduction	1		8	-0.974048	-0.978837
carbohydrate metabolic process	7		BMP signaling pathway	2		7	-0.969342	-0.978743
intracellular signal transduction	7		BMP signaling pathway	1		7	-0.962524	-0.959914
lipid metabolic process	7		BMP signaling pathway	2		7	-0.964597	-0.951328
positive regulation of I-kappaB kinase/NF-kappaB signaling	7		BMP signaling pathway	1		7	-0.960268	-0.96084
positive regulation of protein targeting to mitochondrion	7		BMP signaling pathway	1		7	-0.958496	-0.95011
protein autophosphorylation	7		BMP signaling pathway	1		7	-0.96646	-0.959914
signal transduction	5		cell fate commitment	3		7	-0.962201	-0.975776
regulation of mitotic spindle assembly	2		cilium assembly	4		7	0.963312	0.954497
intracellular signal transduction	2		cytoplasmic translation	6		7	-0.965997	-0.974639
transmembrane transport	5		defense response to bacterium	2		7	-0.973756	-0.981111
lipid metabolic process	7		ionotropic glutamate receptor signaling pathway	2		7	-0.965138	-0.957087
positive regulation of transcription from RNA polymerase II promoter	7		ionotropic glutamate receptor signaling pathway	2		7	-0.961164	-0.970768
regulation of mitotic spindle assembly	3		motile cilium assembly	3		7	0.974408	0.958139
negative regulation of transcription, DNA-templated	7		phospholipase C-activating G-protein coupled receptor signaling pathway	1		7	-0.968878	-0.976407
chromatin silencing	3		phosphorylation	3		7	0.13574	0.9628
regulation of receptor activity	4		positive regulation of heart rate	2		7	-0.968779	-0.962934
regulation of mitotic spindle assembly	3		regulation of membrane potential	3		7	-0.966476	-0.956507
positive regulation of apoptotic process	6		regulation of receptor activity	2		7	-0.974561	-0.979177
regulation of apoptotic process	4		regulation of receptor activity	4		7	-0.974832	-0.980405
transport	7		response to endoplasmic reticulum stress	1		7	0.962202	0.96933
positive regulation of apoptotic process	2		translation	4		7	-0.976311	-0.977717
regulation of mitotic spindle assembly	3		axoneme assembly	2		6	0.976196	0.958139
heart development	6		BMP signaling pathway	1		6	-0.961596	-0.965014
peptidyl-serine phosphorylation	6		BMP signaling pathway	1		6	-0.963151	-0.96084
signal transduction	5		cardiac epithelial to mesenchymal transition	2		6	-0.961188	-0.975776
regulation of apoptotic process	1		cytoplasmic translation	6		6	-0.967342	-0.974639
phosphorylation	4		defense response to bacterium	4		6	-0.961629	-0.960261
positive regulation of transcription from RNA polymerase II promoter	4		defense response to bacterium	4		6	-0.962731	-0.960261
protein phosphorylation	4		defense response to bacterium	4		6	-0.963121	-0.967426
regulation of mitotic spindle assembly	2		determination of left/right symmetry	3		6	0.970112	0.97825
negative regulation of cell cycle	2		G-protein coupled receptor signaling pathway	4		6	0.968191	0.984357
metabolic process	4		immunoglobulin production	2		6	-0.970146	-0.996247
rRNA processing	2		inflammatory response	5		6	0.961916	0.960717
protein phosphorylation	1		intracellular protein transport	6		6	0.965673	0.965161
in utero embryonic development	5		ionotropic glutamate receptor signaling pathway	2		6	-0.965787	-0.952951
positive regulation of transcription, DNA-templated	6		ionotropic glutamate receptor signaling pathway	2		6	-0.960416	-0.958244
regulation of molecular function	6		ionotropic glutamate receptor signaling pathway	2		6	-0.967557	-0.96863
positive regulation of transcription from RNA polymerase II promoter	6		phospholipase C-activating G-protein coupled receptor signaling pathway	1		6	-0.968513	-0.974933
hematopoietic progenitor cell differentiation	2		phosphorylation	3		6	0.971726	0.967789
nucleosome assembly	6		positive regulation of telomerase activity	1		6	-0.965613	-0.972346
nucleosome assembly	6		positive regulation of telomere capping	1		6	-0.965613	-0.972346
nucleosome assembly	6		positive regulation of telomere maintenance via telomerase	1		6	-0.965613	-0.972346
chloride transmembrane transport	4		regulation of transcription, DNA-templated	4		6	0.964594	0.97697
ion transport	4		regulation of transcription, DNA-templated	3		6	0.962143	0.957243
phosphorylation	3		regulation of transcription, DNA-templated	4		6	0.971039	0.994391
regulation of receptor activity	4		somitogenesis	2		6	-0.960361	-0.954992
negative regulation of apoptotic process	3		axon guidance	3		5	0.96903	0.970686
regulation of catalytic activity	4		B cell receptor signaling pathway	2		5	-0.966338	-0.96041
DNA duplex unwinding	5		BMP signaling pathway	1		5	-0.964411	-0.958202
endocytosis	5		BMP signaling pathway	1		5	-0.9675	-0.967551
ion transport	5		calcium ion transmembrane transport	1		5	-0.98031	-0.985717
transmembrane transport	5		calcium ion transmembrane transport	1		5	-0.976491	-0.985717
transmembrane transport	5		cell adhesion	2		5	0.963356	0.958022
regulation of catalytic activity	4		complement activation, classical pathway	2		5	-0.966338	-0.96041
response to hypoxia	1		cytoplasmic translation	5		5	-0.964637	-0.972253
DNA repair	3		defense response to bacterium	4		5	-0.962739	-0.963746
regulation of catalytic activity	4		defense response to bacterium	2		5	-0.966338	-0.96041
regulation of molecular function	2		defense response to bacterium	4		5	-0.961975	-0.961318
regulation of mitotic spindle assembly	3		G-protein coupled receptor signaling pathway	3		5	0.969606	0.958024
tRNA processing	4		inflammatory response	2		5	0.96405	0.957267
positive regulation of cell growth	3		intracellular protein transport	3		5	0.965289	0.958891
positive regulation of cell proliferation	3		intracellular protein transport	4		5	0.959304	0.969006
translation	5		intracellular protein transport	1		5	0.990233	0.987315
cellular response to DNA damage stimulus	5		ionotropic glutamate receptor signaling pathway	2		5	-0.968104	-0.976494
negative regulation of transcription, DNA-templated	5		ionotropic glutamate receptor signaling pathway	2		5	-0.966981	-0.962631
nucleic acid phosphodiester bond hydrolysis	4		ionotropic glutamate receptor signaling pathway	2		5	-0.961217	-0.957286
positive regulation of GTPase activity	5		ionotropic glutamate receptor signaling pathway	2		5	-0.962293	-0.962684
signal transduction	5		ionotropic glutamate receptor signaling pathway	2		5	-0.964884	-0.959492
negative regulation of cell cycle	3		nuclear-transcribed mRNA catabolic process	2		5	-0.975691	-0.957979
phosphorylation	5		nucleosome assembly	1		5	-0.960124	-0.958104
positive regulation of transcription, DNA-templated	4		nucleosome assembly	2		5	-0.956501	-0.951352
regulation of catalytic activity	4		phagocytosis, engulfment	2		5	-0.966338	-0.96041
regulation of catalytic activity	4		phagocytosis, recognition	2		5	-0.966338	-0.96041
activation of GTPase activity	5		phospholipase C-activating G-protein coupled receptor signaling pathway	1		5	-0.967536	-0.960262
cell migration	5		phospholipase C-activating G-protein coupled receptor signaling pathway	1		5	-0.96143	-0.959982
intracellular protein transport	5		phospholipase C-activating G-protein coupled receptor signaling pathway	1		5	-0.967542	-0.951977
ion transport	5		phospholipase C-activating G-protein coupled receptor signaling pathway	2		5	-0.973523	-0.966303
positive regulation of GTPase activity	5		phospholipase C-activating G-protein coupled receptor signaling pathway	1		5	-0.96394	-0.974498
proteolysis	5		phospholipase C-activating G-protein coupled receptor signaling pathway	1		5	-0.967956	-0.973681
semaphorin-plexin signaling pathway	3		phospholipase C-activating G-protein coupled receptor signaling pathway	2		5	-0.974376	-0.959025
response to hypoxia	2		phosphorylation	4		5	0.961108	0.955369
regulation of catalytic activity	4		positive regulation of B cell activation	2		5	-0.966338	-0.96041
negative regulation of cell cycle	3		positive regulation of interleukin-4 production	2		5	0.969641	0.982643
regulation of mitotic spindle assembly	3		positive regulation of telomerase activity	2		5	0.989126	0.976483
regulation of mitotic spindle assembly	3		positive regulation of telomere capping	2		5	0.989126	0.976483
regulation of mitotic spindle assembly	3		positive regulation of telomere maintenance via telomerase	2		5	0.989126	0.976483
regulation of MAPK cascade	2		regulation of receptor activity	3		5	-0.970285	-0.978798
response to hypoxia	3		regulation of receptor activity	3		5	-0.972741	-0.974751
ribosomal small subunit biogenesis	4		regulation of receptor activity	2		5	-0.964728	-0.954235
oxidation-reduction process	5		regulation of transcription from RNA polymerase II promoter	1		5	-0.978115	-0.980743
protein folding	5		regulation of transcription from RNA polymerase II promoter	1		5	-0.978019	-0.984924
regulation of catalytic activity	4		response to endoplasmic reticulum stress	2		5	0.985789	0.998142
protein phosphorylation	2		ribosomal large subunit assembly	3		5	-0.970482	-0.979789
chromatin silencing	3		signal transduction	3		5	0.970795	0.967182
negative regulation of cell cycle	1		translation	5		5	-0.964398	-0.980493
regulation of MAPK cascade	2		adaptive immune response	3		4	0.971586	0.975147
regulation of mitotic spindle assembly	2		axonemal dynein complex assembly	2		4	0.982526	0.97825
DNA repair	2		B cell receptor signaling pathway	3		4	-0.962487	-0.965623
regulation of molecular function	2		B cell receptor signaling pathway	3		4	-0.962139	-0.950576
MAPK cascade	4		BMP signaling pathway	1		4	-0.968354	-0.95615
negative regulation of MAP kinase activity	4		BMP signaling pathway	2		4	-0.973924	-0.978743
negative regulation of NF-kappaB transcription factor activity	4		BMP signaling pathway	1		4	-0.967045	-0.958603
negative regulation of tumor necrosis factor production	4		BMP signaling pathway	2		4	-0.961976	-0.95615
peroxisome organization	4		BMP signaling pathway	1		4	-0.96807	-0.957485
positive regulation of protein catabolic process	4		BMP signaling pathway	2		4	-0.970703	-0.959442
protein targeting to peroxisome	4		BMP signaling pathway	1		4	-0.96807	-0.964994
RNA secondary structure unwinding	4		BMP signaling pathway	1		4	-0.954539	-0.952643
metabolic process	4		calcium ion transmembrane transport	2		4	-0.0111716	-0.985688
calcium ion transmembrane transport	4		cell adhesion	1		4	0.985177	0.986275
carbohydrate metabolic process	3		cell adhesion	2		4	0.964736	0.959115
regulation of Rho protein signal transduction	4		cell adhesion	1		4	0.970549	0.958233
semaphorin-plexin signaling pathway	4		cell adhesion	1		4	0.977779	0.971233
DNA repair	2		complement activation, classical pathway	3		4	-0.962487	-0.965623
protein phosphorylation	3		complement activation, classical pathway	3		4	-0.962759	-0.977006
regulation of molecular function	2		complement activation, classical pathway	3		4	-0.962139	-0.950576
cellular response to DNA damage stimulus	2		defense response to bacterium	4		4	-0.965372	-0.963746
intracellular signal transduction	1		defense response to bacterium	4		4	-0.964825	-0.961318
nucleic acid phosphodiester bond hydrolysis	2		defense response to bacterium	4		4	-0.961606	-0.977043
positive regulation of transcription, DNA-templated	4		defense response to bacterium	2		4	-0.961609	-0.960261
proteolysis	3		defense response to bacterium	3		4	-0.968876	-0.982327
regulation of insulin secretion	2		defense response to bacterium	4		4	-0.969181	-0.979507
nucleosome assembly	4		epithelial cell differentiation	1		4	-0.983426	-0.96844
regulation of transcription, DNA-templated	2		epithelial cell differentiation	2		4	0.978845	0.978817
blood coagulation	2		G-protein coupled receptor signaling pathway	4		4	0.980011	0.98912
tRNA modification	3		inflammatory response	2		4	0.965094	0.957267
DNA repair	2		innate immune response	3		4	-0.962487	-0.965623
regulation of molecular function	2		innate immune response	3		4	-0.962139	-0.950576
mitochondrial translation	3		intracellular protein transport	2		4	0.976341	0.953279
intracellular signal transduction	4		ionotropic glutamate receptor signaling pathway	2		4	-0.974199	-0.979749
MAPK cascade	4		ionotropic glutamate receptor signaling pathway	1		4	-0.969139	-0.9619
methylation	4		ionotropic glutamate receptor signaling pathway	2		4	-0.962509	-0.95241
mitochondrion organization	3		ionotropic glutamate receptor signaling pathway	2		4	-0.960007	-0.956568
porphyrin-containing compound biosynthetic process	3		ionotropic glutamate receptor signaling pathway	2		4	-0.95864	-0.968056
potassium ion transmembrane transport	4		ionotropic glutamate receptor signaling pathway	2		4	-0.961067	-0.990112
protein ubiquitination	4		ionotropic glutamate receptor signaling pathway	2		4	-0.968554	-0.965303
tRNA aminoacylation for protein translation	3		ionotropic glutamate receptor signaling pathway	2		4	-0.970222	-0.966336
G1/S transition of mitotic cell cycle	2		negative regulation of smooth muscle cell migration	2		4	0.962708	0.950163
regulation of MAPK cascade	2		nuclear-transcribed mRNA catabolic process	2		4	-0.977333	-0.971
protein localization to plasma membrane	2		nucleosome assembly	2		4	-0.992696	-0.995718
protein phosphorylation	4		nucleosome assembly	1		4	-0.95912	-0.956137
proteolysis	4		nucleosome assembly	1		4	-0.957982	-0.95523
proton transport	4		nucleosome assembly	1		4	-0.971005	-0.963248
regulation of receptor activity	4		palate development	1		4	-0.977318	-0.983685
transmembrane transport	4		peptidyl-tyrosine phosphorylation	1		4	-0.964274	-0.955091
DNA repair	2		phagocytosis, engulfment	3		4	-0.962487	-0.965623
regulation of molecular function	2		phagocytosis, engulfment	3		4	-0.962139	-0.950576
DNA repair	2		phagocytosis, recognition	3		4	-0.962487	-0.965623
protein phosphorylation	3		phagocytosis, recognition	3		4	-0.962759	-0.977006
regulation of molecular function	2		phagocytosis, recognition	3		4	-0.962139	-0.950576
calcium ion transmembrane transport	4		phospholipase C-activating G-protein coupled receptor signaling pathway	2		4	-0.967757	-0.992502
intracellular signal transduction	4		phospholipase C-activating G-protein coupled receptor signaling pathway	1		4	-0.95881	-0.959699
lipid metabolic process	4		phospholipase C-activating G-protein coupled receptor signaling pathway	1		4	-0.97233	-0.966217
peptidyl-tyrosine phosphorylation	4		phospholipase C-activating G-protein coupled receptor signaling pathway	1		4	-0.961106	-0.964066
protein autophosphorylation	4		phospholipase C-activating G-protein coupled receptor signaling pathway	1		4	-0.957685	-0.950382
protein localization to plasma membrane	4		phospholipase C-activating G-protein coupled receptor signaling pathway	1		4	-0.98649	-0.981531
regulation of transcription, DNA-templated	2		phosphorylation	2		4	0.962289	0.978817
DNA repair	2		positive regulation of B cell activation	3		4	-0.962487	-0.965623
protein phosphorylation	3		positive regulation of B cell activation	3		4	-0.962759	-0.977006
regulation of molecular function	2		positive regulation of B cell activation	3		4	-0.962139	-0.950576
autophagy	3		positive regulation of heart rate	2		4	-0.98139	-0.965026
positive regulation of protein binding	3		positive regulation of I-kappaB kinase/NF-kappaB signaling	2		4	0.962406	0.962041
regulation of receptor activity	3		positive regulation of I-kappaB kinase/NF-kappaB signaling	2		4	0.969171	0.955089
ribosomal small subunit biogenesis	4		positive regulation of I-kappaB kinase/NF-kappaB signaling	2		4	0.974989	0.990842
transcription, DNA-templated	4		positive regulation of I-kappaB kinase/NF-kappaB signaling	2		4	0.9648	0.983654
blood coagulation	3		positive regulation of interleukin-4 production	2		4	0.970075	0.97452
negative regulation of cell proliferation	3		regulation of receptor activity	3		4	-0.97295	-0.986415
transcription, DNA-templated	4		regulation of receptor activity	1		4	-0.970834	-0.984713
regulation of receptor activity	4		regulation of synaptic plasticity	1		4	-0.983131	-0.978257
monocarboxylic acid transport	1		regulation of transcription, DNA-templated	4		4	0.959825	0.956688
negative regulation of Notch signaling pathway	1		regulation of transcription, DNA-templated	4		4	0.96692	0.98178
neurogenesis	1		regulation of transcription, DNA-templated	4		4	0.96692	0.98178
protein ubiquitination	1		regulation of transcription, DNA-templated	4		4	0.970532	0.953467
regulation of molecular function	2		regulation of transcription, DNA-templated	3		4	0.969422	0.969138
response to hypoxia	2		regulation of transcription, DNA-templated	3		4	0.959674	0.957964
cell migration	4		regulation of transcription from RNA polymerase II promoter	1		4	-0.959901	-0.971709
regulation of translational fidelity	3		regulation of transcription from RNA polymerase II promoter	2		4	-0.967222	-0.985994
positive regulation of protein targeting to mitochondrion	4		response to endoplasmic reticulum stress	1		4	0.979003	0.993759
proton transport	4		response to endoplasmic reticulum stress	1		4	0.965027	0.968677
spliceosomal snRNP assembly	4		response to endoplasmic reticulum stress	1		4	0.991877	0.978124
intracellular signal transduction	2		ribosomal large subunit assembly	3		4	-0.976663	-0.989772
response to hypoxia	1		ribosomal large subunit assembly	4		4	-0.967323	-0.958198
dephosphorylation	2		signal transduction	2		4	-0.961057	-0.962437
positive regulation of protein targeting to mitochondrion	4		signal transduction	1		4	-0.968681	-0.975692
regulation of catalytic activity	4		signal transduction	1		4	-0.974526	-0.982187
negative regulation of cell proliferation	1		translation	4		4	-0.977788	-0.986974
intracellular signal transduction	2		adaptive immune response	2		3	0.956865	0.952987
positive regulation of apoptotic process	2		adaptive immune response	2		3	0.957517	0.952987
regulation of cell proliferation	3		adaptive immune response	1		3	0.964753	0.968404
autophagy	2		axon guidance	2		3	-0.961852	-0.972392
positive regulation of cell proliferation	3		axon guidance	1		3	0.961515	0.97349
cellular response to DNA damage stimulus	1		B cell receptor signaling pathway	3		3	-0.965913	-0.965623
intracellular signal transduction	1		B cell receptor signaling pathway	3		3	-0.965994	-0.957229
nucleic acid phosphodiester bond hydrolysis	1		B cell receptor signaling pathway	3		3	-0.956461	-0.957132
positive regulation of transcription from RNA polymerase II promoter	1		B cell receptor signaling pathway	3		3	-0.963049	-0.960445
protein phosphorylation	2		B cell receptor signaling pathway	2		3	-0.95801	-0.959196
cellular response to oxidative stress	3		BMP signaling pathway	1		3	-0.96706	-0.96084
ERK1 and ERK2 cascade	3		BMP signaling pathway	1		3	-0.962121	-0.979945
G2 DNA damage checkpoint	3		BMP signaling pathway	1		3	-0.964585	-0.959442
glucose homeostasis	3		BMP signaling pathway	1		3	-0.962976	-0.959914
ion transport	3		BMP signaling pathway	1		3	-0.970037	-0.979487
lung morphogenesis	3		BMP signaling pathway	1		3	-0.961043	-0.976711
negative regulation of transcription elongation from RNA polymerase II promoter	3		BMP signaling pathway	1		3	-0.968064	-0.971291
nucleic acid phosphodiester bond hydrolysis	3		BMP signaling pathway	1		3	-0.962135	-0.971391
positive regulation of extrinsic apoptotic signaling pathway	3		BMP signaling pathway	1		3	-0.970175	-0.96396
protein destabilization	3		BMP signaling pathway	1		3	-0.965671	-0.954499
receptor-mediated endocytosis	3		BMP signaling pathway	1		3	-0.963735	-0.967852
regulation of autophagy of mitochondrion	3		BMP signaling pathway	1		3	-0.958185	-0.95011
retrograde transport, endosome to plasma membrane	3		BMP signaling pathway	1		3	-0.966427	-0.967852
triglyceride biosynthetic process	3		BMP signaling pathway	1		3	-0.980201	-0.983519
positive regulation of blood vessel endothelial cell migration	3		calcium ion transmembrane transport	1		3	-0.963891	-0.962012
regulation of Rho protein signal transduction	3		calcium ion transmembrane transport	1		3	-0.983648	-0.98043
regulation of receptor activity	3		canonical Wnt signaling pathway	1		3	-0.962059	-0.96593
regulation of receptor activity	3		cardiac epithelial to mesenchymal transition	1		3	-0.96083	-0.962934
metabolic process	2		cation transport	2		3	-0.977473	-0.958422
endosome organization	3		cell adhesion	1		3	0.976586	0.966372
ion transmembrane transport	3		cell adhesion	1		3	0.984479	0.986275
positive regulation of blood vessel endothelial cell migration	3		cell adhesion	1		3	0.975865	0.98423
positive regulation of transcription from RNA polymerase II promoter	3		cell adhesion	2		3	0.958477	0.958629
proteolysis	3		cell adhesion	2		3	0.954668	0.957828
regulation of ion transmembrane transport	3		cell adhesion	1		3	0.973594	0.986275
response to wounding	3		cell adhesion	1		3	0.968198	0.990816
regulation of receptor activity	3		cell fate commitment	1		3	-0.96083	-0.962934
cellular response to DNA damage stimulus	1		complement activation, classical pathway	3		3	-0.965913	-0.965623
intracellular signal transduction	1		complement activation, classical pathway	3		3	-0.965994	-0.957229
nucleic acid phosphodiester bond hydrolysis	1		complement activation, classical pathway	3		3	-0.956461	-0.957132
phosphorylation	2		complement activation, classical pathway	3		3	-0.963947	-0.977006
positive regulation of transcription from RNA polymerase II promoter	1		complement activation, classical pathway	3		3	-0.963049	-0.960445
regulation of insulin secretion	2		complement activation, classical pathway	3		3	-0.965739	-0.982384
heme transport	2		defense response to bacterium	2		3	-0.965465	-0.952453
in utero embryonic development	3		defense response to bacterium	1		3	-0.954604	-0.960261
methylation	3		defense response to bacterium	1		3	-0.957117	-0.950211
porphyrin-containing compound biosynthetic process	2		defense response to bacterium	2		3	-0.961211	-0.952453
potassium ion transmembrane transport	2		defense response to bacterium	2		3	-0.974658	-0.96682
protein autophosphorylation	2		defense response to bacterium	3		3	-0.967876	-0.967426
protein ubiquitination	2		defense response to bacterium	2		3	-0.960901	-0.953265
protein phosphorylation	2		determination of left/right symmetry	2		3	0.979599	0.988079
regulation of receptor activity	3		endoderm development	1		3	-0.962059	-0.96593
chromatin silencing	3		epithelial cell differentiation	1		3	-0.96757	-0.96567
regulation of mitotic spindle assembly	3		epithelial cilium movement	1		3	0.980178	0.987303
lipid metabolic process	3		immunoglobulin production	1		3	-0.958949	-0.960769
transmembrane transport	3		immunoglobulin production	1		3	-0.978778	-0.989767
cellular response to DNA damage stimulus	1		innate immune response	3		3	-0.965913	-0.965623
intracellular signal transduction	1		innate immune response	3		3	-0.965994	-0.957229
nucleic acid phosphodiester bond hydrolysis	1		innate immune response	3		3	-0.956461	-0.957132
positive regulation of transcription from RNA polymerase II promoter	1		innate immune response	3		3	-0.963049	-0.960445
protein phosphorylation	2		innate immune response	2		3	-0.95801	-0.959196
negative regulation of apoptotic process	3		intracellular protein transport	1		3	0.955944	0.957013
carbohydrate metabolic process	3		ionotropic glutamate receptor signaling pathway	2		3	-0.970983	-0.963556
cell migration	3		ionotropic glutamate receptor signaling pathway	2		3	-0.959549	-0.96138
chloride transmembrane transport	3		ionotropic glutamate receptor signaling pathway	3		3	-0.966336	-0.990112
multicellular organism growth	2		ionotropic glutamate receptor signaling pathway	2		3	-0.962967	-0.952951
response to hypoxia	3		ionotropic glutamate receptor signaling pathway	2		3	-0.969277	-0.981505
tRNA processing	3		ionotropic glutamate receptor signaling pathway	1		3	-0.971266	-0.98207
regulation of MAPK cascade	3		microtubule-based movement	1		3	0.981617	0.98912
regulation of mitotic spindle assembly	3		microtubule-based movement	1		3	0.980295	0.985193
translation	3		negative regulation of inflammatory response	2		3	-0.987613	-0.993817
metabolic process	2		negative regulation of smooth muscle cell migration	2		3	0.976812	0.983655
protein folding	1		negative regulation of smooth muscle cell migration	3		3	0.97532	0.989906
carbohydrate metabolic process	2		negative regulation of tyrosine phosphorylation of STAT protein	2		3	-0.967366	-0.963208
regulation of receptor activity	3		negative regulation of Wnt signaling pathway	1		3	-0.962059	-0.96593
blood coagulation	2		nuclear-transcribed mRNA catabolic process	2		3	-0.960275	-0.95457
carbohydrate metabolic process	3		nuclear-transcribed mRNA catabolic process	1		3	-0.975597	-0.999187
chromatin silencing	3		nucleoside diphosphate phosphorylation	1		3	-0.964907	-0.967192
carbohydrate metabolic process	2		nucleosome assembly	3		3	-0.961024	-0.962252
chemotaxis	3		nucleosome assembly	1		3	-0.978335	-0.971263
DNA repair	3		nucleosome assembly	1		3	-0.956045	-0.957728
heart development	3		nucleosome assembly	2		3	-0.958334	-0.953606
negative regulation of stem cell proliferation	3		nucleosome assembly	1		3	-0.961052	-0.959409
positive regulation of transcription from RNA polymerase II promoter	3		nucleosome assembly	1		3	-0.959004	-0.954296
retina homeostasis	3		nucleosome assembly	1		3	-0.967139	-0.950324
spermatid development	3		nucleosome assembly	1		3	-0.955201	-0.952574
metabolic process	2		ossification	2		3	0.974597	0.983345
negative regulation of apoptotic process	3		palate development	1		3	0.964104	0.981258
positive regulation of cell proliferation	3		palate development	1		3	0.961515	0.97349
protein localization to plasma membrane	3		peptidyl-tyrosine phosphorylation	1		3	-0.974272	-0.950377
cellular response to DNA damage stimulus	1		phagocytosis, engulfment	3		3	-0.965913	-0.965623
intracellular signal transduction	1		phagocytosis, engulfment	3		3	-0.965994	-0.957229
nucleic acid phosphodiester bond hydrolysis	1		phagocytosis, engulfment	3		3	-0.956461	-0.957132
positive regulation of transcription from RNA polymerase II promoter	1		phagocytosis, engulfment	3		3	-0.963049	-0.960445
protein phosphorylation	2		phagocytosis, engulfment	2		3	-0.95801	-0.959196
cellular response to DNA damage stimulus	1		phagocytosis, recognition	3		3	-0.965913	-0.965623
intracellular signal transduction	1		phagocytosis, recognition	3		3	-0.965994	-0.957229
nucleic acid phosphodiester bond hydrolysis	1		phagocytosis, recognition	3		3	-0.956461	-0.957132
phosphorylation	2		phagocytosis, recognition	3		3	-0.963947	-0.977006
positive regulation of transcription from RNA polymerase II promoter	1		phagocytosis, recognition	3		3	-0.963049	-0.960445
regulation of insulin secretion	2		phagocytosis, recognition	3		3	-0.965739	-0.982384
endosome organization	2		phospholipase C-activating G-protein coupled receptor signaling pathway	2		3	-0.97652	-0.97397
histone H3 deacetylation	3		phospholipase C-activating G-protein coupled receptor signaling pathway	1		3	-0.975175	-0.981133
peptidyl-serine phosphorylation	3		phospholipase C-activating G-protein coupled receptor signaling pathway	1		3	-0.963057	-0.969208
protein ubiquitination	3		phospholipase C-activating G-protein coupled receptor signaling pathway	1		3	-0.964357	-0.979169
regulation of vesicle fusion	3		phospholipase C-activating G-protein coupled receptor signaling pathway	1		3	-0.972479	-0.974498
response to hypoxia	3		phospholipase C-activating G-protein coupled receptor signaling pathway	1		3	-0.975172	-0.976799
intracellular signal transduction	2		phosphorylation	2		3	0.970334	0.977293
cellular response to DNA damage stimulus	1		positive regulation of B cell activation	3		3	-0.965913	-0.965623
intracellular signal transduction	1		positive regulation of B cell activation	3		3	-0.965994	-0.957229
nucleic acid phosphodiester bond hydrolysis	1		positive regulation of B cell activation	3		3	-0.956461	-0.957132
phosphorylation	2		positive regulation of B cell activation	3		3	-0.963947	-0.977006
positive regulation of transcription from RNA polymerase II promoter	1		positive regulation of B cell activation	3		3	-0.963049	-0.960445
regulation of insulin secretion	2		positive regulation of B cell activation	3		3	-0.965739	-0.982384
metabolic process	2		positive regulation of heart rate	2		3	-0.974119	-0.982577
positive regulation of cell proliferation	3		positive regulation of I-kappaB kinase/NF-kappaB signaling	2		3	0.967716	0.967004
protein phosphorylation	3		positive regulation of I-kappaB kinase/NF-kappaB signaling	1		3	0.959904	0.952178
regulation of apoptotic process	2		positive regulation of I-kappaB kinase/NF-kappaB signaling	2		3	0.965394	0.955089
chromatin silencing	3		positive regulation of telomerase activity	1		3	-0.987168	-0.986706
negative regulation of cell cycle	3		positive regulation of telomerase activity	1		3	0.960913	0.958674
protein phosphorylation	2		positive regulation of telomerase activity	2		3	0.976875	0.991449
chromatin silencing	3		positive regulation of telomere capping	1		3	-0.987168	-0.986706
negative regulation of cell cycle	3		positive regulation of telomere capping	1		3	0.960913	0.958674
protein phosphorylation	2		positive regulation of telomere capping	2		3	0.976875	0.991449
chromatin silencing	3		positive regulation of telomere maintenance via telomerase	1		3	-0.987168	-0.986706
negative regulation of cell cycle	3		positive regulation of telomere maintenance via telomerase	1		3	0.960913	0.958674
protein phosphorylation	2		positive regulation of telomere maintenance via telomerase	2		3	0.976875	0.991449
translation	2		reciprocal meiotic recombination	2		3	-0.962123	-0.95137
protein phosphorylation	2		regulation of alternative mRNA splicing, via spliceosome	3		3	-0.3313	-0.965563
metabolic process	2		regulation of GTPase activity	2		3	-0.956575	-0.960183
blood coagulation	1		regulation of receptor activity	3		3	-0.97325	-0.95872
intracellular signal transduction	3		regulation of receptor activity	2		3	-0.96489	-0.955213
negative regulation of transcription, DNA-templated	3		regulation of receptor activity	2		3	-0.973135	-0.973284
positive regulation of MAP kinase activity	3		regulation of receptor activity	2		3	-0.978151	-0.964648
branched-chain amino acid catabolic process	1		regulation of transcription, DNA-templated	3		3	0.970279	0.96836
calcium ion transmembrane transport	1		regulation of transcription, DNA-templated	3		3	0.967471	0.971565
cellular amino acid biosynthetic process	1		regulation of transcription, DNA-templated	3		3	0.970279	0.96836
collagen metabolic process	1		regulation of transcription, DNA-templated	3		3	0.979883	0.983284
ephrin receptor signaling pathway	1		regulation of transcription, DNA-templated	3		3	0.978337	0.994391
gene silencing by miRNA	1		regulation of transcription, DNA-templated	3		3	0.960291	0.957964
glucose homeostasis	1		regulation of transcription, DNA-templated	3		3	0.967471	0.971565
intracellular signal transduction	1		regulation of transcription, DNA-templated	3		3	0.956537	0.953839
in utero embryonic development	2		regulation of transcription, DNA-templated	3		3	0.96057	0.967363
oligosaccharide metabolic process	1		regulation of transcription, DNA-templated	3		3	0.969773	0.972825
peptidyl-tyrosine phosphorylation	1		regulation of transcription, DNA-templated	3		3	0.978337	0.994391
protein autophosphorylation	1		regulation of transcription, DNA-templated	3		3	0.978337	0.994391
proteolysis	2		regulation of transcription, DNA-templated	3		3	0.963489	0.958318
regulation of insulin secretion	1		regulation of transcription, DNA-templated	3		3	0.967471	0.971565
sodium ion transmembrane transport	1		regulation of transcription, DNA-templated	3		3	0.967471	0.971565
transmembrane receptor protein tyrosine kinase signaling pathway	1		regulation of transcription, DNA-templated	3		3	0.978337	0.994391
tRNA aminoacylation for protein translation	2		regulation of transcription, DNA-templated	2		3	0.95316	0.951849
ATP metabolic process	3		regulation of transcription from RNA polymerase II promoter	1		3	-0.98678	-0.984767
regulation of translational initiation	3		regulation of transcription from RNA polymerase II promoter	1		3	-0.97641	-0.968406
protein phosphorylation	2		regulation of translation	2		3	-0.959694	-0.954262
response to hypoxia	1		regulation of translation	3		3	-0.962303	-0.962115
tRNA modification	3		response to endoplasmic reticulum stress	1		3	0.968641	0.964775
tRNA processing	3		response to endoplasmic reticulum stress	1		3	0.968641	0.954969
negative regulation of cell cycle	1		ribosomal large subunit assembly	3		3	-0.961175	-0.980493
regulation of apoptotic process	1		ribosomal large subunit assembly	3		3	-0.973226	-0.989772
protein phosphorylation	2		ribosome biogenesis	2		3	-0.962178	-0.969112
regulation of receptor activity	3		sarcomere organization	1		3	-0.958663	-0.954992
protein phosphorylation	2		signal transduction	2		3	-0.968109	-0.962801
spliceosomal snRNP assembly	3		signal transduction	1		3	-0.977995	-0.971052
Wnt signaling pathway	2		signal transduction	2		3	-0.963401	-0.978749
negative regulation of cell proliferation	1		adaptive immune response	2		2	0.959074	0.952987
wound healing	2		axon guidance	1		2	0.969035	0.964579
phosphorylation	1		B cell receptor signaling pathway	2		2	-0.957417	-0.962532
regulation of insulin secretion	1		B cell receptor signaling pathway	2		2	-0.957417	-0.962532
activation of NF-kappaB-inducing kinase activity	2		BMP signaling pathway	1		2	-0.964093	-0.967824
aorta development	2		BMP signaling pathway	1		2	-0.961752	-0.951644
calcium ion transmembrane transport	2		BMP signaling pathway	1		2	-0.970057	-0.963719
carbohydrate phosphorylation	2		BMP signaling pathway	1		2	-0.964879	-0.952386
cell chemotaxis	2		BMP signaling pathway	1		2	-0.959283	-0.958603
cell migration	2		BMP signaling pathway	1		2	-0.958126	-0.956289
cellular lipid metabolic process	2		BMP signaling pathway	1		2	-0.975559	-0.986123
cellular response to amino acid starvation	2		BMP signaling pathway	1		2	-0.955138	-0.952554
chemical synaptic transmission	2		BMP signaling pathway	1		2	-0.970047	-0.971332
coronary vasculature development	2		BMP signaling pathway	1		2	-0.961752	-0.951644
diacylglycerol metabolic process	2		BMP signaling pathway	1		2	-0.978543	-0.9693
face development	2		BMP signaling pathway	1		2	-0.953209	-0.952554
interleukin-1-mediated signaling pathway	2		BMP signaling pathway	1		2	-0.9594	-0.952554
lipid biosynthetic process	2		BMP signaling pathway	1		2	-0.977327	-0.966868
locomotory exploration behavior	2		BMP signaling pathway	1		2	-0.970247	-0.978971
membrane protein proteolysis	2		BMP signaling pathway	1		2	-0.966288	-0.952632
mitochondrial transport	2		BMP signaling pathway	1		2	-0.9515	-0.951744
multicellular organism growth	2		BMP signaling pathway	1		2	-0.975063	-0.976711
negative regulation of cell adhesion	2		BMP signaling pathway	1		2	-0.958427	-0.95451
negative regulation of fat cell differentiation	2		BMP signaling pathway	2		2	-0.980515	-0.970624
negative regulation of toll-like receptor signaling pathway	2		BMP signaling pathway	1		2	-0.957669	-0.956736
negative regulation of viral release from host cell	2		BMP signaling pathway	1		2	-0.960792	-0.951157
nuclear envelope organization	2		BMP signaling pathway	1		2	-0.966517	-0.975144
oligosaccharide metabolic process	2		BMP signaling pathway	1		2	-0.960861	-0.962401
peptidyl-tyrosine autophosphorylation	2		BMP signaling pathway	1		2	-0.954421	-0.952554
peptidyl-tyrosine phosphorylation	2		BMP signaling pathway	1		2	-0.959175	-0.956289
porphyrin-containing compound biosynthetic process	2		BMP signaling pathway	1		2	-0.960222	-0.959147
positive regulation of axonogenesis	2		BMP signaling pathway	1		2	-0.956889	-0.953863
positive regulation of blood vessel endothelial cell migration	2		BMP signaling pathway	1		2	-0.967309	-0.963719
positive regulation of interferon-alpha production	2		BMP signaling pathway	1		2	-0.962885	-0.95126
positive regulation of interferon-beta production	2		BMP signaling pathway	1		2	-0.962885	-0.95126
positive regulation of transforming growth factor beta receptor signaling pathway	2		BMP signaling pathway	1		2	-0.964775	-0.959914
protein deubiquitination	2		BMP signaling pathway	2		2	-0.968122	-0.977861
protein kinase C-activating G-protein coupled receptor signaling pathway	2		BMP signaling pathway	1		2	-0.966312	-0.979288
regulation of DNA binding transcription factor activity	2		BMP signaling pathway	1		2	-0.9612	-0.969846
regulation of protein secretion	2		BMP signaling pathway	1		2	-0.963782	-0.968965
regulation of protein ubiquitination	2		BMP signaling pathway	1		2	-0.959811	-0.96084
regulation of Rho protein signal transduction	2		BMP signaling pathway	1		2	-0.956413	-0.951393
regulation of sodium ion transport	2		BMP signaling pathway	1		2	-0.972411	-0.979124
semaphorin-plexin signaling pathway	2		BMP signaling pathway	1		2	-0.971994	-0.964378
sensory perception of pain	2		BMP signaling pathway	1		2	-0.965763	-0.952554
signal transduction by protein phosphorylation	2		BMP signaling pathway	1		2	-0.954187	-0.95451
skin development	2		BMP signaling pathway	1		2	-0.96208	-0.961297
snRNA processing	2		BMP signaling pathway	1		2	-0.957766	-0.964677
spermatid development	2		BMP signaling pathway	2		2	-0.960079	-0.958765
steroid hormone mediated signaling pathway	2		BMP signaling pathway	1		2	-0.970161	-0.986123
telencephalon development	2		BMP signaling pathway	1		2	-0.969215	-0.965014
telomere maintenance	2		BMP signaling pathway	1		2	-0.968609	-0.971443
thymus development	2		BMP signaling pathway	1		2	-0.953209	-0.952554
thyroid gland development	2		BMP signaling pathway	1		2	-0.953209	-0.952554
tRNA aminoacylation	2		BMP signaling pathway	1		2	-0.970919	-0.975784
tRNA aminoacylation for protein translation	2		BMP signaling pathway	1		2	-0.98389	-0.985805
very long-chain fatty acid metabolic process	2		BMP signaling pathway	1		2	-0.963928	-0.964994
cell surface receptor signaling pathway	2		calcium ion transmembrane transport	1		2	-0.981607	-0.975275
G-protein coupled receptor signaling pathway	2		calcium ion transmembrane transport	1		2	-0.981607	-0.987939
negative regulation of transcription, DNA-templated	2		calcium ion transmembrane transport	1		2	-0.955987	-0.957574
protein localization to plasma membrane	2		calcium ion transmembrane transport	1		2	-0.969377	-0.954688
regulation of ion transmembrane transport	2		calcium ion transmembrane transport	1		2	-0.981289	-0.982482
regulation of sodium ion transport	2		calcium ion transmembrane transport	1		2	-0.976266	-0.969665
semaphorin-plexin signaling pathway	2		calcium ion transmembrane transport	1		2	-0.984301	-0.979063
signal transduction	2		calcium ion transmembrane transport	1		2	-0.981607	-0.975275
signal transduction	1		canonical Wnt signaling pathway	2		2	-0.959551	-0.950826
wound healing	2		canonical Wnt signaling pathway	1		2	0.965346	0.958501
autophagy	2		cardiac epithelial to mesenchymal transition	1		2	-0.971107	-0.965026
cell surface receptor signaling pathway	2		cardiac epithelial to mesenchymal transition	1		2	-0.969523	-0.984403
G-protein coupled receptor signaling pathway	2		cardiac epithelial to mesenchymal transition	1		2	-0.970764	-0.954644
metabolic process	2		cardiac epithelial to mesenchymal transition	1		2	-0.966348	-0.982577
aorta development	2		cell adhesion	2		2	0.967885	0.977292
cardiac septum development	2		cell adhesion	2		2	0.967885	0.977292
coronary vasculature development	2		cell adhesion	2		2	0.967885	0.977292
fatty acid beta-oxidation	2		cell adhesion	2		2	0.957811	0.950843
glucose homeostasis	2		cell adhesion	2		2	0.955236	0.958629
metabolic process	2		cell adhesion	1		2	0.960835	0.950843
nucleic acid phosphodiester bond hydrolysis	1		cell adhesion	2		2	0.975625	0.958803
positive regulation of protein kinase activity	2		cell adhesion	1		2	0.992272	0.986307
protein ubiquitination	2		cell adhesion	1		2	0.955092	0.959086
autophagy	2		cell-cell signaling	1		2	-0.972773	-0.993361
signal transduction	2		cell-cell signaling	2		2	-0.956417	-0.962008
autophagy	2		cell fate commitment	1		2	-0.971107	-0.965026
cell surface receptor signaling pathway	2		cell fate commitment	1		2	-0.969523	-0.984403
G-protein coupled receptor signaling pathway	2		cell fate commitment	1		2	-0.970764	-0.954644
metabolic process	2		cell fate commitment	1		2	-0.966348	-0.982577
translation	1		cell surface receptor signaling pathway	2		2	0.98041	0.971924
protein phosphorylation	2		cilium assembly	1		2	0.985962	0.988079
regulation of transcription, DNA-templated	2		cilium assembly	1		2	0.952568	0.954611
blood coagulation	1		cilium movement	2		2	0.957039	0.960686
protein phosphorylation	2		cilium movement	1		2	0.985962	0.988079
protein autophosphorylation	2		complement activation, classical pathway	2		2	-0.968101	-0.977006
proteolysis	2		complement activation, classical pathway	2		2	-0.96405	-0.977357
transmembrane transport	2		complement activation, classical pathway	1		2	-0.979213	-0.976042
transport	2		complement activation, classical pathway	1		2	-0.964418	-0.95837
carbohydrate metabolic process	1		cytoskeleton organization	2		2	0.962385	0.961032
metabolic process	1		cytoskeleton organization	2		2	0.962385	0.961032
transmembrane transport	1		cytoskeleton organization	2		2	0.974574	0.956176
calcium ion transmembrane transport	1		defense response to bacterium	2		2	-0.980946	-0.979507
chloride transmembrane transport	1		defense response to bacterium	2		2	-0.978576	-0.981111
ephrin receptor signaling pathway	1		defense response to bacterium	2		2	-0.972216	-0.967426
gene silencing by miRNA	1		defense response to bacterium	2		2	-0.959393	-0.965267
glucose homeostasis	1		defense response to bacterium	2		2	-0.980946	-0.979507
lipid metabolic process	2		defense response to bacterium	1		2	-0.977262	-0.976337
mitochondrion organization	1		defense response to bacterium	2		2	-0.97237	-0.982629
multicellular organism growth	2		defense response to bacterium	1		2	-0.959174	-0.968104
negative regulation of transcription, DNA-templated	2		defense response to bacterium	2		2	-0.96029	-0.968104
peptidyl-tyrosine phosphorylation	1		defense response to bacterium	2		2	-0.972216	-0.967426
protein deubiquitination	1		defense response to bacterium	2		2	-0.979842	-0.982327
response to hypoxia	1		defense response to bacterium	2		2	-0.959393	-0.965267
signal transduction	2		defense response to bacterium	1		2	-0.955835	-0.951409
sodium ion transmembrane transport	1		defense response to bacterium	2		2	-0.980946	-0.979507
transmembrane receptor protein tyrosine kinase signaling pathway	1		defense response to bacterium	2		2	-0.972216	-0.967426
transport	2		defense response to bacterium	1		2	-0.964418	-0.95837
tRNA aminoacylation for protein translation	2		defense response to bacterium	1		2	-0.958877	-0.959253
wound healing	2		endoderm development	1		2	0.965346	0.958501
hematopoietic progenitor cell differentiation	2		epithelial cell differentiation	1		2	0.972657	0.981348
negative regulation of apoptotic process	1		G-protein coupled receptor signaling pathway	2		2	0.963514	0.967315
intracellular signal transduction	2		humoral immune response	1		2	0.964575	0.977272
protein phosphorylation	2		humoral immune response	1		2	0.969164	0.977272
ephrin receptor signaling pathway	1		immunoglobulin production	2		2	-0.975496	-0.98895
peptidyl-tyrosine phosphorylation	1		immunoglobulin production	2		2	-0.975496	-0.98895
phosphorylation	1		immunoglobulin production	2		2	-0.975496	-0.98895
protein autophosphorylation	1		immunoglobulin production	2		2	-0.975496	-0.98895
protein phosphorylation	1		immunoglobulin production	2		2	-0.975496	-0.98895
protein ubiquitination	1		immunoglobulin production	2		2	-0.974575	-0.978974
proteolysis	2		immunoglobulin production	1		2	-0.966162	-0.952799
rRNA processing	1		immunoglobulin production	2		2	-0.967066	-0.967444
transmembrane receptor protein tyrosine kinase signaling pathway	1		immunoglobulin production	2		2	-0.975496	-0.98895
tRNA processing	2		immunoglobulin production	1		2	-0.968251	-0.953004
phosphorylation	1		innate immune response	2		2	-0.957417	-0.962532
regulation of insulin secretion	1		innate immune response	2		2	-0.957417	-0.962532
protein deneddylation	2		intracellular protein transport	1		2	0.976058	0.977698
glucose homeostasis	2		ionotropic glutamate receptor signaling pathway	1		2	-0.961346	-0.965883
heme transport	2		ionotropic glutamate receptor signaling pathway	1		2	-0.963199	-0.953448
intracellular protein transport	2		ionotropic glutamate receptor signaling pathway	1		2	-0.970596	-0.967621
ion transport	2		ionotropic glutamate receptor signaling pathway	2		2	-0.966517	-0.974246
locomotion	2		ionotropic glutamate receptor signaling pathway	1		2	-0.973147	-0.984393
long-chain fatty acid metabolic process	2		ionotropic glutamate receptor signaling pathway	2		2	-0.966156	-0.963256
positive regulation of I-kappaB kinase/NF-kappaB signaling	2		ionotropic glutamate receptor signaling pathway	2		2	-0.954168	-0.958244
positive regulation of protein catabolic process	2		ionotropic glutamate receptor signaling pathway	1		2	-0.974856	-0.967621
protein autophosphorylation	2		ionotropic glutamate receptor signaling pathway	1		2	-0.969963	-0.981682
protein deubiquitination	2		ionotropic glutamate receptor signaling pathway	1		2	-0.965167	-0.955017
protein localization to plasma membrane	2		ionotropic glutamate receptor signaling pathway	1		2	-0.962243	-0.96718
rRNA processing	2		ionotropic glutamate receptor signaling pathway	1		2	-0.962219	-0.968425
tRNA aminoacylation	1		ionotropic glutamate receptor signaling pathway	2		2	-0.965055	-0.968631
tRNA modification	2		ionotropic glutamate receptor signaling pathway	1		2	-0.965864	-0.970494
intracellular signal transduction	2		maturation of SSU-rRNA from tricistronic rRNA transcript (SSU-rRNA, 5.8S rRNA, LSU-rRNA)	1		2	-0.982683	-0.985797
positive regulation of apoptotic process	2		maturation of SSU-rRNA from tricistronic rRNA transcript (SSU-rRNA, 5.8S rRNA, LSU-rRNA)	1		2	-0.974426	-0.979569
protein phosphorylation	2		maturation of SSU-rRNA from tricistronic rRNA transcript (SSU-rRNA, 5.8S rRNA, LSU-rRNA)	1		2	-0.979529	-0.973262
metabolic process	2		multicellular organism growth	1		2	-0.971315	-0.967383
regulation of mitotic spindle assembly	2		multicellular organism growth	1		2	0.969008	0.980104
rRNA processing	1		multicellular organism growth	2		2	-0.958547	-0.965199
transmembrane transport	2		multicellular organism growth	2		2	-0.962138	-0.967761
translation	2		negative regulation of cell cycle	1		2	-0.97161	-0.962394
metabolic process	2		negative regulation of Ras protein signal transduction	1		2	-0.956677	-0.960183
translation	2		negative regulation of smooth muscle cell migration	1		2	0.951769	0.952677
wound healing	2		negative regulation of Wnt signaling pathway	1		2	0.965346	0.958501
positive regulation of apoptotic process	2		nuclear-transcribed mRNA catabolic process	1		2	-0.972916	-0.975025
protein phosphorylation	2		nuclear-transcribed mRNA catabolic process	1		2	-0.966622	-0.969435
nucleosome assembly	2		nucleoside diphosphate phosphorylation	1		2	-0.971107	-0.960495
regulation of mitotic spindle assembly	2		nucleoside diphosphate phosphorylation	1		2	0.956936	0.95426
activation of GTPase activity	1		nucleosome assembly	2		2	-0.954745	-0.951352
cell chemotaxis	1		nucleosome assembly	2		2	-0.954745	-0.951352
cellular response to DNA damage stimulus	2		nucleosome assembly	1		2	-0.958784	-0.95984
cellular response to oxidative stress	2		nucleosome assembly	1		2	-0.963798	-0.973974
collagen metabolic process	2		nucleosome assembly	2		2	-0.956474	-0.953606
developmental growth	2		nucleosome assembly	1		2	-0.95262	-0.952574
ion transport	1		nucleosome assembly	2		2	-0.967171	-0.973342
lung morphogenesis	2		nucleosome assembly	2		2	-0.954872	-0.953606
negative regulation of MAP kinase activity	1		nucleosome assembly	2		2	-0.951933	-0.953631
negative regulation of tumor necrosis factor production	1		nucleosome assembly	2		2	-0.951933	-0.953631
nucleic acid phosphodiester bond hydrolysis	2		nucleosome assembly	1		2	-0.952418	-0.950568
positive regulation of apoptotic process	2		nucleosome assembly	1		2	-0.961759	-0.966837
protein deubiquitination	2		nucleosome assembly	1		2	-0.951184	-0.951748
protein ubiquitination	2		nucleosome assembly	1		2	-0.960963	-0.960444
regulation of molecular function	2		nucleosome assembly	1		2	-0.952701	-0.950992
regulation of sodium ion transport	1		nucleosome assembly	2		2	-0.9632	-0.973153
wound healing	2		palate development	1		2	0.969035	0.964579
ion transport	2		peptidyl-tyrosine phosphorylation	1		2	-0.955645	-0.958293
positive regulation of protein catabolic process	1		peptidyl-tyrosine phosphorylation	2		2	-0.969994	-0.973248
phosphorylation	1		phagocytosis, engulfment	2		2	-0.957417	-0.962532
regulation of insulin secretion	1		phagocytosis, engulfment	2		2	-0.957417	-0.962532
protein autophosphorylation	2		phagocytosis, recognition	2		2	-0.968101	-0.977006
proteolysis	2		phagocytosis, recognition	2		2	-0.96405	-0.977357
transmembrane transport	2		phagocytosis, recognition	1		2	-0.979213	-0.976042
transport	2		phagocytosis, recognition	1		2	-0.964418	-0.95837
autophagy	2		phospholipase C-activating G-protein coupled receptor signaling pathway	1		2	-0.972747	-0.982197
carbohydrate metabolic process	2		phospholipase C-activating G-protein coupled receptor signaling pathway	1		2	-0.957754	-0.955341
chemical synaptic transmission	2		phospholipase C-activating G-protein coupled receptor signaling pathway	1		2	-0.959486	-0.95899
chloride transmembrane transport	2		phospholipase C-activating G-protein coupled receptor signaling pathway	1		2	-0.972236	-0.973879
corpus callosum development	2		phospholipase C-activating G-protein coupled receptor signaling pathway	1		2	-0.964469	-0.95973
endoplasmic reticulum calcium ion homeostasis	2		phospholipase C-activating G-protein coupled receptor signaling pathway	1		2	-0.980708	-0.988567
ephrin receptor signaling pathway	2		phospholipase C-activating G-protein coupled receptor signaling pathway	1		2	-0.955887	-0.952044
fatty acid beta-oxidation	2		phospholipase C-activating G-protein coupled receptor signaling pathway	1		2	-0.981445	-0.966217
glucose metabolic process	2		phospholipase C-activating G-protein coupled receptor signaling pathway	1		2	-0.964378	-0.960262
heart development	2		phospholipase C-activating G-protein coupled receptor signaling pathway	1		2	-0.960434	-0.95697
in utero embryonic development	2		phospholipase C-activating G-protein coupled receptor signaling pathway	1		2	-0.972448	-0.986128
ion transmembrane transport	2		phospholipase C-activating G-protein coupled receptor signaling pathway	2		2	-0.975878	-0.992502
locomotory behavior	2		phospholipase C-activating G-protein coupled receptor signaling pathway	1		2	-0.953307	-0.951273
multicellular organism growth	2		phospholipase C-activating G-protein coupled receptor signaling pathway	1		2	-0.967431	-0.964066
negative regulation of MAP kinase activity	2		phospholipase C-activating G-protein coupled receptor signaling pathway	1		2	-0.971046	-0.962922
negative regulation of toll-like receptor signaling pathway	2		phospholipase C-activating G-protein coupled receptor signaling pathway	1		2	-0.962044	-0.96043
positive regulation of extrinsic apoptotic signaling pathway	2		phospholipase C-activating G-protein coupled receptor signaling pathway	1		2	-0.974484	-0.988567
positive regulation of transcription, DNA-templated	2		phospholipase C-activating G-protein coupled receptor signaling pathway	1		2	-0.953188	-0.951788
regulation of GTPase activity	2		phospholipase C-activating G-protein coupled receptor signaling pathway	1		2	-0.967114	-0.95973
regulation of receptor activity	2		phospholipase C-activating G-protein coupled receptor signaling pathway	1		2	-0.973795	-0.973391
regulation of Rho protein signal transduction	1		phospholipase C-activating G-protein coupled receptor signaling pathway	2		2	-0.957095	-0.953984
response to wounding	1		phospholipase C-activating G-protein coupled receptor signaling pathway	2		2	-0.970125	-0.960432
skin development	2		phospholipase C-activating G-protein coupled receptor signaling pathway	1		2	-0.959217	-0.953056
synapse assembly	2		phospholipase C-activating G-protein coupled receptor signaling pathway	1		2	-0.970002	-0.969208
transmembrane receptor protein tyrosine kinase signaling pathway	2		phospholipase C-activating G-protein coupled receptor signaling pathway	1		2	-0.95835	-0.95973
positive regulation of apoptotic process	2		phosphorylation	1		2	0.9711	0.977673
regulation of apoptotic process	1		phosphorylation	2		2	0.966665	0.977293
protein autophosphorylation	2		positive regulation of B cell activation	2		2	-0.968101	-0.977006
proteolysis	2		positive regulation of B cell activation	2		2	-0.96405	-0.977357
transmembrane transport	2		positive regulation of B cell activation	1		2	-0.979213	-0.976042
transport	2		positive regulation of B cell activation	1		2	-0.964418	-0.95837
cell surface receptor signaling pathway	2		positive regulation of heart rate	1		2	-0.969523	-0.984403
G-protein coupled receptor signaling pathway	2		positive regulation of heart rate	1		2	-0.970764	-0.954644
carbohydrate metabolic process	1		positive regulation of I-kappaB kinase/NF-kappaB signaling	2		2	0.968063	0.963992
negative regulation of transcription, DNA-templated	2		positive regulation of I-kappaB kinase/NF-kappaB signaling	1		2	0.958536	0.967045
oxidation-reduction process	2		positive regulation of I-kappaB kinase/NF-kappaB signaling	1		2	0.962272	0.956914
positive regulation of apoptotic process	2		positive regulation of I-kappaB kinase/NF-kappaB signaling	1		2	0.97583	0.972961
positive regulation of MAP kinase activity	2		positive regulation of I-kappaB kinase/NF-kappaB signaling	1		2	0.980545	0.974972
protein folding	2		positive regulation of I-kappaB kinase/NF-kappaB signaling	1		2	0.958714	0.952902
response to hypoxia	2		positive regulation of I-kappaB kinase/NF-kappaB signaling	1		2	0.970863	0.957641
protein phosphorylation	2		positive regulation of interleukin-4 production	1		2	0.965883	0.958146
regulation of MAPK cascade	2		positive regulation of interleukin-4 production	1		2	0.985271	0.991996
blood coagulation	2		positive regulation of telomerase activity	1		2	0.964055	0.958917
positive regulation of apoptotic process	2		positive regulation of telomerase activity	1		2	0.96183	0.960984
regulation of MAPK cascade	2		positive regulation of telomerase activity	1		2	0.977828	0.988131
blood coagulation	2		positive regulation of telomere capping	1		2	0.964055	0.958917
positive regulation of apoptotic process	2		positive regulation of telomere capping	1		2	0.96183	0.960984
regulation of MAPK cascade	2		positive regulation of telomere capping	1		2	0.977828	0.988131
blood coagulation	2		positive regulation of telomere maintenance via telomerase	1		2	0.964055	0.958917
positive regulation of apoptotic process	2		positive regulation of telomere maintenance via telomerase	1		2	0.96183	0.960984
regulation of MAPK cascade	2		positive regulation of telomere maintenance via telomerase	1		2	0.977828	0.988131
positive regulation of cell proliferation	2		regulation of alternative mRNA splicing, via spliceosome	1		2	-0.982903	-0.997257
protein localization to plasma membrane	2		regulation of alternative mRNA splicing, via spliceosome	1		2	0.955517	0.955125
wound healing	2		regulation of alternative mRNA splicing, via spliceosome	1		2	-0.982985	-0.997422
ephrin receptor signaling pathway	1		regulation of GTPase activity	2		2	-0.96264	-0.964533
peptidyl-tyrosine phosphorylation	1		regulation of GTPase activity	2		2	-0.96264	-0.964533
phosphorylation	1		regulation of GTPase activity	2		2	-0.96264	-0.964533
protein autophosphorylation	1		regulation of GTPase activity	2		2	-0.96264	-0.964533
protein phosphorylation	1		regulation of GTPase activity	2		2	-0.96264	-0.964533
protein ubiquitination	1		regulation of GTPase activity	2		2	-0.961407	-0.963407
regulation of mitotic spindle assembly	1		regulation of GTPase activity	2		2	0.963768	0.961815
rRNA processing	1		regulation of GTPase activity	2		2	-0.977509	-0.978385
transmembrane receptor protein tyrosine kinase signaling pathway	1		regulation of GTPase activity	2		2	-0.96264	-0.964533
positive regulation of cell proliferation	2		regulation of receptor activity	1		2	-0.986614	-0.987429
protein folding	2		regulation of receptor activity	1		2	-0.987264	-0.990483
histone H3 deacetylation	2		regulation of transcription, DNA-templated	1		2	0.95452	0.957498
mitochondrial respiratory chain complex III assembly	1		regulation of transcription, DNA-templated	2		2	-0.967599	-0.978032
multicellular organism growth	1		regulation of transcription, DNA-templated	2		2	0.962992	0.967363
negative regulation of transcription, DNA-templated	1		regulation of transcription, DNA-templated	2		2	0.957874	0.961812
positive regulation of canonical Wnt signaling pathway	2		regulation of transcription, DNA-templated	2		2	0.966582	0.95434
positive regulation of transcription from RNA polymerase II promoter	1		regulation of transcription, DNA-templated	2		2	0.9631	0.95704
potassium ion transmembrane transport	1		regulation of transcription, DNA-templated	2		2	0.967703	0.97697
protein deubiquitination	1		regulation of transcription, DNA-templated	2		2	0.962415	0.958318
protein localization to plasma membrane	1		regulation of transcription, DNA-templated	2		2	0.963757	0.962778
rRNA processing	1		regulation of transcription, DNA-templated	2		2	0.960267	0.964726
metabolic process	1		regulation of transcription from RNA polymerase II promoter	2		2	-0.968332	-0.973647
positive regulation of protein binding	2		regulation of transcription from RNA polymerase II promoter	1		2	-0.978362	-0.985015
protein deneddylation	2		regulation of transcription from RNA polymerase II promoter	2		2	-0.975106	-0.95798
regulation of cell proliferation	2		regulation of transcription from RNA polymerase II promoter	1		2	-0.960277	-0.970019
intracellular signal transduction	1		regulation of translation	2		2	-0.963069	-0.954262
regulation of apoptotic process	1		regulation of translation	2		2	-0.963069	-0.954262
metabolic process	2		response to endoplasmic reticulum stress	1		2	0.954861	0.955891
positive regulation of apoptotic process	2		ribosomal large subunit assembly	1		2	-0.982345	-0.977717
intracellular signal transduction	1		ribosome biogenesis	2		2	-0.968171	-0.969112
regulation of apoptotic process	1		ribosome biogenesis	2		2	-0.968171	-0.969112
response to hypoxia	1		ribosome biogenesis	2		2	-0.970644	-0.968502
cell proliferation	2		signal transduction	1		2	-0.969488	-0.981979
chemotaxis	2		signal transduction	1		2	-0.959448	-0.957897
G1/S transition of mitotic cell cycle	2		signal transduction	1		2	-0.98284	-0.991611
positive regulation of GTPase activity	2		signal transduction	1		2	-0.967927	-0.978858
regulation of apoptotic process	1		signal transduction	2		2	-0.969591	-0.962801
transmembrane transport	2		signal transduction	1		2	-0.973761	-0.986973
negative regulation of apoptotic process	1		somitogenesis	2		2	0.983243	0.980163
wound healing	2		somitogenesis	1		2	0.965346	0.958501
translation	2		T cell activation	1		2	-0.957618	-0.961148
cell migration	1		adaptive immune response	1		1	0.962681	0.962681
protein phosphorylation	1		adaptive immune response	1		1	0.952449	0.952449
regulation of apoptotic process	1		adaptive immune response	1		1	0.952449	0.952449
G1/S transition of mitotic cell cycle	1		animal organ development	1		1	0.952653	0.952653
translation	1		animal organ development	1		1	0.963924	0.963924
tRNA modification	1		animal organ development	1		1	0.953232	0.953232
tRNA processing	1		animal organ development	1		1	0.953232	0.953232
blood coagulation	1		axoneme assembly	1		1	0.953393	0.953393
metabolic process	1		axon guidance	1		1	-0.956899	-0.956899
positive regulation of cell growth	1		axon guidance	1		1	0.956341	0.956341
regulation of transcription, DNA-templated	1		axon guidance	1		1	-0.954151	-0.954151
signal transduction	1		axon guidance	1		1	-0.968276	-0.968276
glucose metabolic process	1		B cell receptor signaling pathway	1		1	-0.950576	-0.950576
negative regulation of transcription, DNA-templated	1		B cell receptor signaling pathway	1		1	-0.952477	-0.952477
positive regulation of I-kappaB kinase/NF-kappaB signaling	1		B cell receptor signaling pathway	1		1	-0.959196	-0.959196
positive regulation of transcription, DNA-templated	1		B cell receptor signaling pathway	1		1	-0.959196	-0.959196
protein autophosphorylation	1		B cell receptor signaling pathway	1		1	-0.959196	-0.959196
proteolysis	1		B cell receptor signaling pathway	1		1	-0.950743	-0.950743
activation of GTPase activity	1		BMP signaling pathway	1		1	-0.981157	-0.981157
activation of JUN kinase activity	1		BMP signaling pathway	1		1	-0.970624	-0.970624
apoptotic nuclear changes	1		BMP signaling pathway	1		1	-0.976306	-0.976306
biosynthetic process	1		BMP signaling pathway	1		1	-0.957059	-0.957059
bone resorption	1		BMP signaling pathway	1		1	-0.96618	-0.96618
branched-chain amino acid catabolic process	1		BMP signaling pathway	1		1	-0.957982	-0.957982
cardiac septum development	1		BMP signaling pathway	1		1	-0.951644	-0.951644
cardiolipin biosynthetic process	1		BMP signaling pathway	1		1	-0.973362	-0.973362
cation transport	1		BMP signaling pathway	1		1	-0.952228	-0.952228
cellular amino acid biosynthetic process	1		BMP signaling pathway	1		1	-0.973519	-0.973519
cellular zinc ion homeostasis	1		BMP signaling pathway	1		1	-0.971828	-0.971828
centrosome duplication	1		BMP signaling pathway	1		1	-0.975029	-0.975029
chloride transmembrane transport	1		BMP signaling pathway	1		1	-0.966904	-0.966904
coenzyme A biosynthetic process	1		BMP signaling pathway	1		1	-0.965299	-0.965299
collagen metabolic process	1		BMP signaling pathway	1		1	-0.9586	-0.9586
corpus callosum development	1		BMP signaling pathway	1		1	-0.95013	-0.95013
dephosphorylation	1		BMP signaling pathway	1		1	-0.956892	-0.956892
endochondral ossification	1		BMP signaling pathway	1		1	-0.972308	-0.972308
ephrin receptor signaling pathway	1		BMP signaling pathway	1		1	-0.96465	-0.96465
establishment of cell polarity	1		BMP signaling pathway	1		1	-0.959914	-0.959914
fatty acid beta-oxidation	1		BMP signaling pathway	1		1	-0.964994	-0.964994
forebrain development	1		BMP signaling pathway	1		1	-0.954132	-0.954132
gene silencing by miRNA	1		BMP signaling pathway	1		1	-0.981364	-0.981364
glucose metabolic process	1		BMP signaling pathway	1		1	-0.972896	-0.972896
glycerophospholipid biosynthetic process	1		BMP signaling pathway	1		1	-0.959683	-0.959683
heart trabecula formation	1		BMP signaling pathway	1		1	-0.988319	-0.988319
heme transport	1		BMP signaling pathway	1		1	-0.961297	-0.961297
histone H3 deacetylation	1		BMP signaling pathway	1		1	-0.965698	-0.965698
inner ear development	1		BMP signaling pathway	1		1	-0.973957	-0.973957
ion transmembrane transport	1		BMP signaling pathway	1		1	-0.963719	-0.963719
locomotory behavior	1		BMP signaling pathway	1		1	-0.957471	-0.957471
long-chain fatty acid metabolic process	1		BMP signaling pathway	1		1	-0.962863	-0.962863
low-density lipoprotein particle clearance	1		BMP signaling pathway	1		1	-0.967551	-0.967551
L-proline biosynthetic process	1		BMP signaling pathway	1		1	-0.973519	-0.973519
mannosylation	1		BMP signaling pathway	1		1	-0.976855	-0.976855
microtubule nucleation	1		BMP signaling pathway	1		1	-0.975029	-0.975029
monocarboxylic acid transport	1		BMP signaling pathway	1		1	-0.989666	-0.989666
negative regulation of autophagy	1		BMP signaling pathway	1		1	-0.954982	-0.954982
negative regulation of epidermal growth factor-activated receptor activity	1		BMP signaling pathway	1		1	-0.968736	-0.968736
negative regulation of GTPase activity	1		BMP signaling pathway	1		1	-0.981157	-0.981157
negative regulation of Notch signaling pathway	1		BMP signaling pathway	1		1	-0.987732	-0.987732
negative regulation of stem cell proliferation	1		BMP signaling pathway	1		1	-0.962343	-0.962343
negative regulation of TORC1 signaling	1		BMP signaling pathway	1		1	-0.959914	-0.959914
non-motile cilium assembly	1		BMP signaling pathway	1		1	-0.987124	-0.987124
phospholipid biosynthetic process	1		BMP signaling pathway	1		1	-0.96003	-0.96003
positive regulation of cholesterol storage	1		BMP signaling pathway	1		1	-0.967551	-0.967551
positive regulation of excitatory postsynaptic potential	1		BMP signaling pathway	1		1	-0.978971	-0.978971
positive regulation of mitochondrial membrane potential	1		BMP signaling pathway	1		1	-0.984334	-0.984334
positive regulation of mitochondrial outer membrane permeabilization involved in apoptotic signaling pathway	1		BMP signaling pathway	1		1	-0.971125	-0.971125
positive regulation of protein kinase activity	1		BMP signaling pathway	1		1	-0.964728	-0.964728
positive regulation of triglyceride biosynthetic process	1		BMP signaling pathway	1		1	-0.986123	-0.986123
potassium ion transmembrane transport	1		BMP signaling pathway	1		1	-0.959846	-0.959846
proline biosynthetic process	1		BMP signaling pathway	1		1	-0.973519	-0.973519
protein O-linked glycosylation	1		BMP signaling pathway	1		1	-0.962185	-0.962185
protein targeting to membrane	1		BMP signaling pathway	1		1	-0.967852	-0.967852
regulated exocytosis	1		BMP signaling pathway	1		1	-0.973031	-0.973031
regulation of circadian rhythm	1		BMP signaling pathway	1		1	-0.971332	-0.971332
regulation of GTPase activity	1		BMP signaling pathway	1		1	-0.954982	-0.954982
regulation of insulin secretion	1		BMP signaling pathway	1		1	-0.964969	-0.964969
regulation of ion transmembrane transport	1		BMP signaling pathway	1		1	-0.979487	-0.979487
response to hypoxia	1		BMP signaling pathway	1		1	-0.96779	-0.96779
response to wounding	1		BMP signaling pathway	1		1	-0.970899	-0.970899
retrograde transport, endosome to Golgi	1		BMP signaling pathway	1		1	-0.966612	-0.966612
RNA modification	1		BMP signaling pathway	1		1	-0.954209	-0.954209
skeletal system morphogenesis	1		BMP signaling pathway	1		1	-0.978743	-0.978743
stress-activated protein kinase signaling cascade	1		BMP signaling pathway	1		1	-0.953863	-0.953863
TORC1 signaling	1		BMP signaling pathway	1		1	-0.954584	-0.954584
tRNA processing	1		BMP signaling pathway	1		1	-0.972211	-0.972211
autophagy	1		calcium ion transmembrane transport	1		1	-0.957489	-0.957489
calcium ion transmembrane transport	1		calcium ion transmembrane transport	1		1	-0.961898	-0.961898
chloride transmembrane transport	1		calcium ion transmembrane transport	1		1	-0.985717	-0.985717
histone H3 deacetylation	1		calcium ion transmembrane transport	1		1	-0.969665	-0.969665
ion transmembrane transport	1		calcium ion transmembrane transport	1		1	-0.961898	-0.961898
positive regulation of protein kinase activity	1		calcium ion transmembrane transport	1		1	-0.976327	-0.976327
regulation of membrane potential	1		calcium ion transmembrane transport	1		1	-0.985717	-0.985717
response to wounding	1		calcium ion transmembrane transport	1		1	-0.967764	-0.967764
translation	1		calcium ion transmembrane transport	1		1	0.962535	0.962535
Wnt signaling pathway	1		calcium ion transmembrane transport	1		1	-0.954063	-0.954063
negative regulation of apoptotic process	1		canonical Wnt signaling pathway	1		1	0.986322	0.986322
positive regulation of cell proliferation	1		canonical Wnt signaling pathway	1		1	0.97219	0.97219
negative regulation of apoptotic process	1		cardiac epithelial to mesenchymal transition	1		1	0.957483	0.957483
ATP biosynthetic process	1		cation transmembrane transport	1		1	-0.961099	-0.961099
ATP hydrolysis coupled cation transmembrane transport	1		cation transmembrane transport	1		1	-0.961099	-0.961099
ATP synthesis coupled proton transport	1		cation transmembrane transport	1		1	-0.961099	-0.961099
mitochondrial translation	1		cation transmembrane transport	1		1	-0.958801	-0.958801
proton transport	1		cation transmembrane transport	1		1	-0.961099	-0.961099
ATP biosynthetic process	1		cation transport	1		1	-0.961099	-0.961099
ATP hydrolysis coupled cation transmembrane transport	1		cation transport	1		1	-0.961099	-0.961099
ATP synthesis coupled proton transport	1		cation transport	1		1	-0.961099	-0.961099
mitochondrial translation	1		cation transport	1		1	-0.958801	-0.958801
proton transport	1		cation transport	1		1	-0.961099	-0.961099
translation	1		cation transport	1		1	-0.95527	-0.95527
activation of GTPase activity	1		cell adhesion	1		1	0.962791	0.962791
carbohydrate phosphorylation	1		cell adhesion	1		1	0.951484	0.951484
cellular response to DNA damage stimulus	1		cell adhesion	1		1	0.951418	0.951418
chloride transmembrane transport	1		cell adhesion	1		1	0.983398	0.983398
endocytosis	1		cell adhesion	1		1	0.957828	0.957828
endoplasmic reticulum calcium ion homeostasis	1		cell adhesion	1		1	0.951843	0.951843
gene silencing by miRNA	1		cell adhesion	1		1	0.973271	0.973271
histone H3 deacetylation	1		cell adhesion	1		1	0.975875	0.975875
intracellular protein transport	1		cell adhesion	1		1	0.962791	0.962791
in utero embryonic development	1		cell adhesion	1		1	0.958479	0.958479
lipid metabolic process	1		cell adhesion	1		1	0.950843	0.950843
negative regulation of cell adhesion	1		cell adhesion	1		1	0.977292	0.977292
peroxisome organization	1		cell adhesion	1		1	0.96478	0.96478
phosphorylation	1		cell adhesion	1		1	0.951484	0.951484
positive regulation of axonogenesis	1		cell adhesion	1		1	0.977292	0.977292
positive regulation of chromatin binding	1		cell adhesion	1		1	0.952936	0.952936
positive regulation of GTPase activity	1		cell adhesion	1		1	0.977519	0.977519
positive regulation of transcription, DNA-templated	1		cell adhesion	1		1	0.952164	0.952164
protein deubiquitination	1		cell adhesion	1		1	0.957828	0.957828
protein K48-linked deubiquitination	1		cell adhesion	1		1	0.957828	0.957828
regulation of GTPase activity	1		cell adhesion	1		1	0.977292	0.977292
regulation of protein ubiquitination	1		cell adhesion	1		1	0.951098	0.951098
regulation of sodium ion transport	1		cell adhesion	1		1	0.975875	0.975875
regulation of vesicle fusion	1		cell adhesion	1		1	0.962791	0.962791
retrograde transport, endosome to Golgi	1		cell adhesion	1		1	0.977519	0.977519
signal transduction	1		cell adhesion	1		1	0.977292	0.977292
synapse assembly	1		cell adhesion	1		1	0.977292	0.977292
calcium ion transmembrane transport	1		cell-cell signaling	1		1	-0.956748	-0.956748
endosome organization	1		cell-cell signaling	1		1	-0.961787	-0.961787
ion transmembrane transport	1		cell-cell signaling	1		1	-0.956748	-0.956748
ion transport	1		cell-cell signaling	1		1	-0.956748	-0.956748
metabolic process	1		cell-cell signaling	1		1	-0.982417	-0.982417
negative regulation of apoptotic process	1		cell-cell signaling	1		1	0.986268	0.986268
positive regulation of protein kinase activity	1		cell-cell signaling	1		1	-0.972587	-0.972587
regulation of ion transmembrane transport	1		cell-cell signaling	1		1	-0.956748	-0.956748
regulation of Rho protein signal transduction	1		cell-cell signaling	1		1	-0.95828	-0.95828
semaphorin-plexin signaling pathway	1		cell-cell signaling	1		1	-0.960126	-0.960126
G1/S transition of mitotic cell cycle	1		cell surface receptor signaling pathway	1		1	0.963592	0.963592
tRNA modification	1		cell surface receptor signaling pathway	1		1	0.964775	0.964775
tRNA processing	1		cell surface receptor signaling pathway	1		1	0.964775	0.964775
regulation of receptor activity	1		cellular response to leucine	1		1	0.954064	0.954064
translation	1		cellular response to leucine	1		1	-0.95137	-0.95137
blood coagulation	1		cilium assembly	1		1	0.960686	0.960686
chromatin silencing	1		cilium assembly	1		1	-0.951432	-0.951432
chromatin silencing	1		cilium movement	1		1	-0.951432	-0.951432
calcium ion transmembrane transport	1		complement activation, classical pathway	1		1	-0.982384	-0.982384
chloride transmembrane transport	1		complement activation, classical pathway	1		1	-0.976042	-0.976042
ephrin receptor signaling pathway	1		complement activation, classical pathway	1		1	-0.977006	-0.977006
gene silencing by miRNA	1		complement activation, classical pathway	1		1	-0.95352	-0.95352
glucose homeostasis	1		complement activation, classical pathway	1		1	-0.982384	-0.982384
glucose metabolic process	1		complement activation, classical pathway	1		1	-0.950576	-0.950576
heme transport	1		complement activation, classical pathway	1		1	-0.961109	-0.961109
mitochondrion organization	1		complement activation, classical pathway	1		1	-0.962112	-0.962112
negative regulation of transcription, DNA-templated	1		complement activation, classical pathway	1		1	-0.952477	-0.952477
peptidyl-tyrosine phosphorylation	1		complement activation, classical pathway	1		1	-0.977006	-0.977006
porphyrin-containing compound biosynthetic process	1		complement activation, classical pathway	1		1	-0.953461	-0.953461
positive regulation of I-kappaB kinase/NF-kappaB signaling	1		complement activation, classical pathway	1		1	-0.959196	-0.959196
positive regulation of transcription, DNA-templated	1		complement activation, classical pathway	1		1	-0.959196	-0.959196
potassium ion transmembrane transport	1		complement activation, classical pathway	1		1	-0.976042	-0.976042
protein deubiquitination	1		complement activation, classical pathway	1		1	-0.977357	-0.977357
protein ubiquitination	1		complement activation, classical pathway	1		1	-0.962919	-0.962919
response to hypoxia	1		complement activation, classical pathway	1		1	-0.95352	-0.95352
sodium ion transmembrane transport	1		complement activation, classical pathway	1		1	-0.982384	-0.982384
transmembrane receptor protein tyrosine kinase signaling pathway	1		complement activation, classical pathway	1		1	-0.977006	-0.977006
negative regulation of cell cycle	1		cytoplasmic translation	1		1	-0.966925	-0.966925
negative regulation of cell proliferation	1		cytoplasmic translation	1		1	-0.957923	-0.957923
positive regulation of apoptotic process	1		cytoplasmic translation	1		1	-0.957923	-0.957923
negative regulation of fat cell differentiation	1		cytoskeleton organization	1		1	0.962714	0.962714
positive regulation of apoptotic process	1		cytoskeleton organization	1		1	0.953796	0.953796
positive regulation of protein catabolic process	1		cytoskeleton organization	1		1	0.964746	0.964746
carbohydrate metabolic process	1		defense response to bacterium	1		1	-0.958155	-0.958155
cell chemotaxis	1		defense response to bacterium	1		1	-0.967469	-0.967469
cell migration	1		defense response to bacterium	1		1	-0.967469	-0.967469
glucose metabolic process	1		defense response to bacterium	1		1	-0.950576	-0.950576
glycerophospholipid biosynthetic process	1		defense response to bacterium	1		1	-0.951081	-0.951081
intracellular protein transport	1		defense response to bacterium	1		1	-0.958479	-0.958479
negative regulation of autophagy	1		defense response to bacterium	1		1	-0.951409	-0.951409
negative regulation of cell adhesion	1		defense response to bacterium	1		1	-0.960261	-0.960261
positive regulation of GTPase activity	1		defense response to bacterium	1		1	-0.960628	-0.960628
positive regulation of I-kappaB kinase/NF-kappaB signaling	1		defense response to bacterium	1		1	-0.959196	-0.959196
positive regulation of protein catabolic process	1		defense response to bacterium	1		1	-0.957061	-0.957061
regulation of GTPase activity	1		defense response to bacterium	1		1	-0.951409	-0.951409
signal transduction by protein phosphorylation	1		defense response to bacterium	1		1	-0.960261	-0.960261
skin development	1		defense response to bacterium	1		1	-0.952453	-0.952453
spermatid development	1		defense response to bacterium	1		1	-0.966519	-0.966519
tRNA aminoacylation	1		defense response to bacterium	1		1	-0.970407	-0.970407
intracellular signal transduction	1		defense response to virus	1		1	-0.956015	-0.956015
negative regulation of cell cycle	1		defense response to virus	1		1	-0.950108	-0.950108
protein phosphorylation	1		defense response to virus	1		1	-0.956015	-0.956015
regulation of apoptotic process	1		defense response to virus	1		1	-0.956015	-0.956015
response to hypoxia	1		defense response to virus	1		1	-0.960448	-0.960448
blood coagulation	1		determination of left/right symmetry	1		1	0.960686	0.960686
chromatin silencing	1		determination of left/right symmetry	1		1	-0.951432	-0.951432
negative regulation of apoptotic process	1		endoderm development	1		1	0.986322	0.986322
positive regulation of cell proliferation	1		endoderm development	1		1	0.97219	0.97219
response to hypoxia	1		epithelial cell differentiation	1		1	0.962591	0.962591
blood coagulation	1		epithelial cilium movement	1		1	0.953469	0.953469
regulation of mitotic spindle assembly	1		erythrocyte differentiation	1		1	-0.958517	-0.958517
carbohydrate metabolic process	1		G-protein coupled receptor signaling pathway	1		1	0.955203	0.955203
cell migration	1		G-protein coupled receptor signaling pathway	1		1	0.95373	0.95373
MAPK cascade	1		G-protein coupled receptor signaling pathway	1		1	0.962176	0.962176
mitochondrial respiratory chain complex III assembly	1		G-protein coupled receptor signaling pathway	1		1	0.966554	0.966554
oxidation-reduction process	1		G-protein coupled receptor signaling pathway	1		1	0.954284	0.954284
positive regulation of cell growth	1		G-protein coupled receptor signaling pathway	1		1	0.966554	0.966554
positive regulation of cell proliferation	1		G-protein coupled receptor signaling pathway	1		1	0.966554	0.966554
regulation of cell proliferation	1		G-protein coupled receptor signaling pathway	1		1	0.95373	0.95373
regulation of MAPK cascade	1		G-protein coupled receptor signaling pathway	1		1	0.970076	0.970076
negative regulation of cell proliferation	1		humoral immune response	1		1	0.951877	0.951877
positive regulation of apoptotic process	1		humoral immune response	1		1	0.951877	0.951877
regulation of apoptotic process	1		humoral immune response	1		1	0.977272	0.977272
response to hypoxia	1		humoral immune response	1		1	0.976602	0.976602
calcium ion transmembrane transport	1		immunoglobulin production	1		1	-0.983256	-0.983256
chloride transmembrane transport	1		immunoglobulin production	1		1	-0.989767	-0.989767
gene silencing by miRNA	1		immunoglobulin production	1		1	-0.971703	-0.971703
glucose homeostasis	1		immunoglobulin production	1		1	-0.983256	-0.983256
heme transport	1		immunoglobulin production	1		1	-0.962267	-0.962267
methylation	1		immunoglobulin production	1		1	-0.951565	-0.951565
mitochondrion organization	1		immunoglobulin production	1		1	-0.969472	-0.969472
nucleic acid phosphodiester bond hydrolysis	1		immunoglobulin production	1		1	-0.960409	-0.960409
porphyrin-containing compound biosynthetic process	1		immunoglobulin production	1		1	-0.966225	-0.966225
potassium ion transmembrane transport	1		immunoglobulin production	1		1	-0.989767	-0.989767
protein deubiquitination	1		immunoglobulin production	1		1	-0.979525	-0.979525
regulation of insulin secretion	1		immunoglobulin production	1		1	-0.983256	-0.983256
response to hypoxia	1		immunoglobulin production	1		1	-0.971703	-0.971703
sodium ion transmembrane transport	1		immunoglobulin production	1		1	-0.983256	-0.983256
tRNA aminoacylation	1		immunoglobulin production	1		1	-0.963368	-0.963368
tRNA aminoacylation for protein translation	1		immunoglobulin production	1		1	-0.953847	-0.953847
tRNA modification	1		immunoglobulin production	1		1	-0.953004	-0.953004
ephrin receptor signaling pathway	1		inflammatory response	1		1	0.953437	0.953437
metabolic process	1		inflammatory response	1		1	0.95433	0.95433
peptidyl-tyrosine phosphorylation	1		inflammatory response	1		1	0.953437	0.953437
phosphorylation	1		inflammatory response	1		1	0.953437	0.953437
protein autophosphorylation	1		inflammatory response	1		1	0.953437	0.953437
protein phosphorylation	1		inflammatory response	1		1	0.953437	0.953437
protein ubiquitination	1		inflammatory response	1		1	0.963274	0.963274
regulation of mitotic spindle assembly	1		inflammatory response	1		1	-0.9571	-0.9571
transmembrane receptor protein tyrosine kinase signaling pathway	1		inflammatory response	1		1	0.953437	0.953437
G1/S transition of mitotic cell cycle	1		innate immune response	1		1	-0.955926	-0.955926
glucose metabolic process	1		innate immune response	1		1	-0.950576	-0.950576
negative regulation of transcription, DNA-templated	1		innate immune response	1		1	-0.952477	-0.952477
positive regulation of I-kappaB kinase/NF-kappaB signaling	1		innate immune response	1		1	-0.959196	-0.959196
positive regulation of transcription, DNA-templated	1		innate immune response	1		1	-0.959196	-0.959196
protein autophosphorylation	1		innate immune response	1		1	-0.959196	-0.959196
proteolysis	1		innate immune response	1		1	-0.950743	-0.950743
cholesterol biosynthetic process	1		intracellular protein transport	1		1	0.954628	0.954628
collagen metabolic process	1		intracellular protein transport	1		1	-0.959996	-0.959996
nucleosome assembly	1		intracellular protein transport	1		1	-0.952306	-0.952306
protein folding	1		intracellular protein transport	1		1	0.986844	0.986844
protein ubiquitination	1		intracellular protein transport	1		1	-0.959861	-0.959861
signal transduction	1		intracellular protein transport	1		1	-0.958846	-0.958846
transmembrane transport	1		intracellular protein transport	1		1	-0.951078	-0.951078
transport	1		intracellular protein transport	1		1	-0.951078	-0.951078
activation of GTPase activity	1		ionotropic glutamate receptor signaling pathway	1		1	-0.967621	-0.967621
activation of JUN kinase activity	1		ionotropic glutamate receptor signaling pathway	1		1	-0.950758	-0.950758
apoptotic nuclear changes	1		ionotropic glutamate receptor signaling pathway	1		1	-0.950091	-0.950091
biosynthetic process	1		ionotropic glutamate receptor signaling pathway	1		1	-0.962726	-0.962726
calcium ion transmembrane transport	1		ionotropic glutamate receptor signaling pathway	1		1	-0.965883	-0.965883
cell chemotaxis	1		ionotropic glutamate receptor signaling pathway	1		1	-0.96138	-0.96138
cellular lipid metabolic process	1		ionotropic glutamate receptor signaling pathway	1		1	-0.957845	-0.957845
collagen metabolic process	1		ionotropic glutamate receptor signaling pathway	1		1	-0.978837	-0.978837
coronary vasculature development	1		ionotropic glutamate receptor signaling pathway	1		1	-0.951	-0.951
dendritic spine morphogenesis	1		ionotropic glutamate receptor signaling pathway	1		1	-0.9619	-0.9619
DNA duplex unwinding	1		ionotropic glutamate receptor signaling pathway	1		1	-0.962241	-0.962241
endoplasmic reticulum calcium ion homeostasis	1		ionotropic glutamate receptor signaling pathway	1		1	-0.958438	-0.958438
ephrin receptor signaling pathway	1		ionotropic glutamate receptor signaling pathway	1		1	-0.981682	-0.981682
forebrain development	1		ionotropic glutamate receptor signaling pathway	1		1	-0.964424	-0.964424
G2 DNA damage checkpoint	1		ionotropic glutamate receptor signaling pathway	1		1	-0.951548	-0.951548
gene silencing by miRNA	1		ionotropic glutamate receptor signaling pathway	1		1	-0.981505	-0.981505
glucose metabolic process	1		ionotropic glutamate receptor signaling pathway	1		1	-0.966266	-0.966266
glycerophospholipid biosynthetic process	1		ionotropic glutamate receptor signaling pathway	1		1	-0.958621	-0.958621
heart development	1		ionotropic glutamate receptor signaling pathway	1		1	-0.951	-0.951
inner ear development	1		ionotropic glutamate receptor signaling pathway	1		1	-0.975202	-0.975202
locomotory behavior	1		ionotropic glutamate receptor signaling pathway	1		1	-0.9619	-0.9619
locomotory exploration behavior	1		ionotropic glutamate receptor signaling pathway	1		1	-0.9619	-0.9619
mannosylation	1		ionotropic glutamate receptor signaling pathway	1		1	-0.986646	-0.986646
membrane protein proteolysis	1		ionotropic glutamate receptor signaling pathway	1		1	-0.951333	-0.951333
monocarboxylic acid transport	1		ionotropic glutamate receptor signaling pathway	1		1	-0.985422	-0.985422
morphogenesis of embryonic epithelium	1		ionotropic glutamate receptor signaling pathway	1		1	-0.969765	-0.969765
negative regulation of cell adhesion	1		ionotropic glutamate receptor signaling pathway	1		1	-0.959238	-0.959238
negative regulation of fat cell differentiation	1		ionotropic glutamate receptor signaling pathway	1		1	-0.964424	-0.964424
negative regulation of Notch signaling pathway	1		ionotropic glutamate receptor signaling pathway	1		1	-0.990748	-0.990748
negative regulation of transcription elongation from RNA polymerase II promoter	1		ionotropic glutamate receptor signaling pathway	1		1	-0.950061	-0.950061
neurogenesis	1		ionotropic glutamate receptor signaling pathway	1		1	-0.990748	-0.990748
oligosaccharide metabolic process	1		ionotropic glutamate receptor signaling pathway	1		1	-0.985761	-0.985761
peptidyl-serine phosphorylation	1		ionotropic glutamate receptor signaling pathway	1		1	-0.976501	-0.976501
peptidyl-tyrosine phosphorylation	1		ionotropic glutamate receptor signaling pathway	1		1	-0.981682	-0.981682
positive regulation of chromatin binding	1		ionotropic glutamate receptor signaling pathway	1		1	-0.959619	-0.959619
positive regulation of excitatory postsynaptic potential	1		ionotropic glutamate receptor signaling pathway	1		1	-0.9619	-0.9619
protein K48-linked deubiquitination	1		ionotropic glutamate receptor signaling pathway	1		1	-0.955017	-0.955017
protein O-linked glycosylation	1		ionotropic glutamate receptor signaling pathway	1		1	-0.986646	-0.986646
regulation of circadian rhythm	1		ionotropic glutamate receptor signaling pathway	1		1	-0.956809	-0.956809
regulation of insulin secretion	1		ionotropic glutamate receptor signaling pathway	1		1	-0.965883	-0.965883
regulation of membrane potential	1		ionotropic glutamate receptor signaling pathway	1		1	-0.958788	-0.958788
regulation of protein secretion	1		ionotropic glutamate receptor signaling pathway	1		1	-0.98209	-0.98209
regulation of vesicle fusion	1		ionotropic glutamate receptor signaling pathway	1		1	-0.967621	-0.967621
RNA secondary structure unwinding	1		ionotropic glutamate receptor signaling pathway	1		1	-0.95472	-0.95472
signal transduction by protein phosphorylation	1		ionotropic glutamate receptor signaling pathway	1		1	-0.959238	-0.959238
skin development	1		ionotropic glutamate receptor signaling pathway	1		1	-0.953448	-0.953448
snRNA processing	1		ionotropic glutamate receptor signaling pathway	1		1	-0.965781	-0.965781
sodium ion transmembrane transport	1		ionotropic glutamate receptor signaling pathway	1		1	-0.965883	-0.965883
spermatid development	1		ionotropic glutamate receptor signaling pathway	1		1	-0.976435	-0.976435
sphingosine-1-phosphate signaling pathway	1		ionotropic glutamate receptor signaling pathway	1		1	-0.984393	-0.984393
stress-activated protein kinase signaling cascade	1		ionotropic glutamate receptor signaling pathway	1		1	-0.950758	-0.950758
synapse assembly	1		ionotropic glutamate receptor signaling pathway	1		1	-0.9619	-0.9619
transmembrane receptor protein tyrosine kinase signaling pathway	1		ionotropic glutamate receptor signaling pathway	1		1	-0.981682	-0.981682
negative regulation of cell cycle	1		maturation of SSU-rRNA from tricistronic rRNA transcript (SSU-rRNA, 5.8S rRNA, LSU-rRNA)	1		1	-0.978063	-0.978063
negative regulation of cell proliferation	1		maturation of SSU-rRNA from tricistronic rRNA transcript (SSU-rRNA, 5.8S rRNA, LSU-rRNA)	1		1	-0.979569	-0.979569
regulation of apoptotic process	1		maturation of SSU-rRNA from tricistronic rRNA transcript (SSU-rRNA, 5.8S rRNA, LSU-rRNA)	1		1	-0.985797	-0.985797
response to hypoxia	1		maturation of SSU-rRNA from tricistronic rRNA transcript (SSU-rRNA, 5.8S rRNA, LSU-rRNA)	1		1	-0.95643	-0.95643
blood coagulation	1		microtubule-based movement	1		1	0.990258	0.990258
carbohydrate metabolic process	1		microtubule-based movement	1		1	0.971174	0.971174
cell migration	1		microtubule-based movement	1		1	0.952006	0.952006
MAPK cascade	1		microtubule-based movement	1		1	0.956805	0.956805
negative regulation of cell cycle	1		microtubule-based movement	1		1	0.9563	0.9563
oxidation-reduction process	1		microtubule-based movement	1		1	0.95592	0.95592
positive regulation of apoptotic process	1		microtubule-based movement	1		1	0.952047	0.952047
protein phosphorylation	1		microtubule-based movement	1		1	0.960465	0.960465
regulation of apoptotic process	1		microtubule-based movement	1		1	0.966076	0.966076
regulation of cell proliferation	1		microtubule-based movement	1		1	0.959574	0.959574
regulation of receptor activity	1		microtubule-based movement	1		1	0.966076	0.966076
response to hypoxia	1		microtubule-based movement	1		1	0.966076	0.966076
intracellular signal transduction	1		mitotic spindle organization	1		1	0.956036	0.956036
nucleosome assembly	1		mitotic spindle organization	1		1	-0.969006	-0.969006
protein phosphorylation	1		mitotic spindle organization	1		1	0.956036	0.956036
regulation of apoptotic process	1		mitotic spindle organization	1		1	0.956036	0.956036
regulation of mitotic spindle assembly	1		mitotic spindle organization	1		1	0.960612	0.960612
response to hypoxia	1		mitotic spindle organization	1		1	0.969999	0.969999
blood coagulation	1		motile cilium assembly	1		1	0.953393	0.953393
calcium ion transmembrane transport	1		multicellular organism growth	1		1	-0.967761	-0.967761
chloride transmembrane transport	1		multicellular organism growth	1		1	-0.956515	-0.956515
ephrin receptor signaling pathway	1		multicellular organism growth	1		1	-0.98071	-0.98071
glucose homeostasis	1		multicellular organism growth	1		1	-0.967761	-0.967761
peptidyl-tyrosine phosphorylation	1		multicellular organism growth	1		1	-0.98071	-0.98071
phosphorylation	1		multicellular organism growth	1		1	-0.98071	-0.98071
potassium ion transmembrane transport	1		multicellular organism growth	1		1	-0.956515	-0.956515
protein autophosphorylation	1		multicellular organism growth	1		1	-0.98071	-0.98071
protein deubiquitination	1		multicellular organism growth	1		1	-0.960402	-0.960402
protein phosphorylation	1		multicellular organism growth	1		1	-0.98071	-0.98071
protein ubiquitination	1		multicellular organism growth	1		1	-0.988137	-0.988137
proteolysis	1		multicellular organism growth	1		1	-0.960402	-0.960402
regulation of insulin secretion	1		multicellular organism growth	1		1	-0.967761	-0.967761
sodium ion transmembrane transport	1		multicellular organism growth	1		1	-0.967761	-0.967761
transmembrane receptor protein tyrosine kinase signaling pathway	1		multicellular organism growth	1		1	-0.98071	-0.98071
transcription, DNA-templated	1		negative regulation of cell cycle	1		1	-0.96938	-0.96938
negative regulation of transcription, DNA-templated	1		negative regulation of inflammatory response	1		1	-0.959172	-0.959172
neuron projection development	1		negative regulation of inflammatory response	1		1	-0.959172	-0.959172
oxidation-reduction process	1		negative regulation of inflammatory response	1		1	-0.954264	-0.954264
positive regulation of cell proliferation	1		negative regulation of inflammatory response	1		1	-0.959172	-0.959172
regulation of translational initiation	1		negative regulation of inflammatory response	1		1	-0.977597	-0.977597
transcription, DNA-templated	1		negative regulation of inflammatory response	1		1	-0.959172	-0.959172
ephrin receptor signaling pathway	1		negative regulation of Ras protein signal transduction	1		1	-0.964533	-0.964533
peptidyl-tyrosine phosphorylation	1		negative regulation of Ras protein signal transduction	1		1	-0.964533	-0.964533
phosphorylation	1		negative regulation of Ras protein signal transduction	1		1	-0.964533	-0.964533
protein autophosphorylation	1		negative regulation of Ras protein signal transduction	1		1	-0.964533	-0.964533
protein phosphorylation	1		negative regulation of Ras protein signal transduction	1		1	-0.964533	-0.964533
protein ubiquitination	1		negative regulation of Ras protein signal transduction	1		1	-0.963407	-0.963407
regulation of mitotic spindle assembly	1		negative regulation of Ras protein signal transduction	1		1	0.961815	0.961815
rRNA processing	1		negative regulation of Ras protein signal transduction	1		1	-0.978385	-0.978385
transmembrane receptor protein tyrosine kinase signaling pathway	1		negative regulation of Ras protein signal transduction	1		1	-0.964533	-0.964533
ribosomal small subunit biogenesis	1		negative regulation of smooth muscle cell migration	1		1	0.972352	0.972352
transport	1		negative regulation of smooth muscle cell migration	1		1	0.974539	0.974539
negative regulation of cell cycle	1		negative regulation of tyrosine phosphorylation of STAT protein	1		1	-0.953736	-0.953736
transmembrane transport	1		negative regulation of tyrosine phosphorylation of STAT protein	1		1	0.954834	0.954834
transport	1		negative regulation of tyrosine phosphorylation of STAT protein	1		1	0.954834	0.954834
intracellular signal transduction	1		negative regulation of viral genome replication	1		1	-0.956015	-0.956015
negative regulation of cell cycle	1		negative regulation of viral genome replication	1		1	-0.950108	-0.950108
protein phosphorylation	1		negative regulation of viral genome replication	1		1	-0.956015	-0.956015
regulation of apoptotic process	1		negative regulation of viral genome replication	1		1	-0.956015	-0.956015
response to hypoxia	1		negative regulation of viral genome replication	1		1	-0.960448	-0.960448
negative regulation of apoptotic process	1		negative regulation of Wnt signaling pathway	1		1	0.986322	0.986322
positive regulation of cell proliferation	1		negative regulation of Wnt signaling pathway	1		1	0.97219	0.97219
intracellular signal transduction	1		nuclear-transcribed mRNA catabolic process	1		1	-0.975025	-0.975025
negative regulation of cell proliferation	1		nuclear-transcribed mRNA catabolic process	1		1	-0.975025	-0.975025
chemical synaptic transmission	1		nucleosome assembly	1		1	-0.958775	-0.958775
chloride transmembrane transport	1		nucleosome assembly	1		1	-0.952711	-0.952711
chloride transport	1		nucleosome assembly	1		1	-0.952711	-0.952711
forebrain development	1		nucleosome assembly	1		1	-0.952932	-0.952932
heart trabecula formation	1		nucleosome assembly	1		1	-0.959409	-0.959409
intracellular protein transport	1		nucleosome assembly	1		1	-0.951346	-0.951346
intracellular signal transduction	1		nucleosome assembly	1		1	-0.958775	-0.958775
in utero embryonic development	1		nucleosome assembly	1		1	-0.952574	-0.952574
MAPK cascade	1		nucleosome assembly	1		1	-0.950302	-0.950302
membrane protein proteolysis	1		nucleosome assembly	1		1	-0.954789	-0.954789
mitochondrial transport	1		nucleosome assembly	1		1	-0.95789	-0.95789
mitochondrion organization	1		nucleosome assembly	1		1	-0.952019	-0.952019
morphogenesis of embryonic epithelium	1		nucleosome assembly	1		1	-0.952666	-0.952666
multicellular organism growth	1		nucleosome assembly	1		1	-0.956137	-0.956137
negative regulation of cell adhesion	1		nucleosome assembly	1		1	-0.97108	-0.97108
negative regulation of epidermal growth factor-activated receptor activity	1		nucleosome assembly	1		1	-0.952312	-0.952312
positive regulation of chromatin binding	1		nucleosome assembly	1		1	-0.952574	-0.952574
positive regulation of I-kappaB kinase/NF-kappaB signaling	1		nucleosome assembly	1		1	-0.965281	-0.965281
positive regulation of protein targeting to mitochondrion	1		nucleosome assembly	1		1	-0.959286	-0.959286
positive regulation of translation	1		nucleosome assembly	1		1	-0.982407	-0.982407
protein destabilization	1		nucleosome assembly	1		1	-0.953606	-0.953606
regulation of autophagy of mitochondrion	1		nucleosome assembly	1		1	-0.959286	-0.959286
regulation of circadian rhythm	1		nucleosome assembly	1		1	-0.958775	-0.958775
regulation of protein secretion	1		nucleosome assembly	1		1	-0.959342	-0.959342
response to hypoxia	1		nucleosome assembly	1		1	-0.962079	-0.962079
semaphorin-plexin signaling pathway	1		nucleosome assembly	1		1	-0.950339	-0.950339
signal transduction by protein phosphorylation	1		nucleosome assembly	1		1	-0.950302	-0.950302
spliceosomal snRNP assembly	1		nucleosome assembly	1		1	-0.95446	-0.95446
stress-activated protein kinase signaling cascade	1		nucleosome assembly	1		1	-0.950302	-0.950302
positive regulation of cell growth	1		palate development	1		1	0.956341	0.956341
signal transduction	1		palate development	1		1	-0.968276	-0.968276
chloride transmembrane transport	1		peptidyl-tyrosine phosphorylation	1		1	-0.952997	-0.952997
negative regulation of fat cell differentiation	1		peptidyl-tyrosine phosphorylation	1		1	-0.957873	-0.957873
negative regulation of transcription, DNA-templated	1		peptidyl-tyrosine phosphorylation	1		1	-0.954951	-0.954951
regulation of membrane potential	1		peptidyl-tyrosine phosphorylation	1		1	-0.952997	-0.952997
regulation of Rho protein signal transduction	1		peptidyl-tyrosine phosphorylation	1		1	-0.970864	-0.970864
transport	1		peptidyl-tyrosine phosphorylation	1		1	-0.956886	-0.956886
glucose metabolic process	1		phagocytosis, engulfment	1		1	-0.950576	-0.950576
negative regulation of transcription, DNA-templated	1		phagocytosis, engulfment	1		1	-0.952477	-0.952477
positive regulation of I-kappaB kinase/NF-kappaB signaling	1		phagocytosis, engulfment	1		1	-0.959196	-0.959196
positive regulation of transcription, DNA-templated	1		phagocytosis, engulfment	1		1	-0.959196	-0.959196
protein autophosphorylation	1		phagocytosis, engulfment	1		1	-0.959196	-0.959196
proteolysis	1		phagocytosis, engulfment	1		1	-0.950743	-0.950743
calcium ion transmembrane transport	1		phagocytosis, recognition	1		1	-0.982384	-0.982384
chloride transmembrane transport	1		phagocytosis, recognition	1		1	-0.976042	-0.976042
ephrin receptor signaling pathway	1		phagocytosis, recognition	1		1	-0.977006	-0.977006
gene silencing by miRNA	1		phagocytosis, recognition	1		1	-0.95352	-0.95352
glucose homeostasis	1		phagocytosis, recognition	1		1	-0.982384	-0.982384
glucose metabolic process	1		phagocytosis, recognition	1		1	-0.950576	-0.950576
heme transport	1		phagocytosis, recognition	1		1	-0.961109	-0.961109
mitochondrion organization	1		phagocytosis, recognition	1		1	-0.962112	-0.962112
negative regulation of transcription, DNA-templated	1		phagocytosis, recognition	1		1	-0.952477	-0.952477
peptidyl-tyrosine phosphorylation	1		phagocytosis, recognition	1		1	-0.977006	-0.977006
porphyrin-containing compound biosynthetic process	1		phagocytosis, recognition	1		1	-0.953461	-0.953461
positive regulation of I-kappaB kinase/NF-kappaB signaling	1		phagocytosis, recognition	1		1	-0.959196	-0.959196
positive regulation of transcription, DNA-templated	1		phagocytosis, recognition	1		1	-0.959196	-0.959196
potassium ion transmembrane transport	1		phagocytosis, recognition	1		1	-0.976042	-0.976042
protein deubiquitination	1		phagocytosis, recognition	1		1	-0.977357	-0.977357
protein ubiquitination	1		phagocytosis, recognition	1		1	-0.962919	-0.962919
response to hypoxia	1		phagocytosis, recognition	1		1	-0.95352	-0.95352
sodium ion transmembrane transport	1		phagocytosis, recognition	1		1	-0.982384	-0.982384
transmembrane receptor protein tyrosine kinase signaling pathway	1		phagocytosis, recognition	1		1	-0.977006	-0.977006
activation of JUN kinase activity	1		phospholipase C-activating G-protein coupled receptor signaling pathway	1		1	-0.950382	-0.950382
adenylate cyclase-modulating G-protein coupled receptor signaling pathway	1		phospholipase C-activating G-protein coupled receptor signaling pathway	1		1	-0.963898	-0.963898
aorta development	1		phospholipase C-activating G-protein coupled receptor signaling pathway	1		1	-0.986128	-0.986128
blood vessel development	1		phospholipase C-activating G-protein coupled receptor signaling pathway	1		1	-0.95826	-0.95826
branched-chain amino acid catabolic process	1		phospholipase C-activating G-protein coupled receptor signaling pathway	1		1	-0.97368	-0.97368
carbohydrate phosphorylation	1		phospholipase C-activating G-protein coupled receptor signaling pathway	1		1	-0.973392	-0.973392
cardiac septum development	1		phospholipase C-activating G-protein coupled receptor signaling pathway	1		1	-0.986128	-0.986128
cardiolipin biosynthetic process	1		phospholipase C-activating G-protein coupled receptor signaling pathway	1		1	-0.952337	-0.952337
cation transmembrane transport	1		phospholipase C-activating G-protein coupled receptor signaling pathway	1		1	-0.978963	-0.978963
cellular lipid metabolic process	1		phospholipase C-activating G-protein coupled receptor signaling pathway	1		1	-0.968494	-0.968494
cellular response to amino acid starvation	1		phospholipase C-activating G-protein coupled receptor signaling pathway	1		1	-0.975821	-0.975821
cellular response to DNA damage stimulus	1		phospholipase C-activating G-protein coupled receptor signaling pathway	1		1	-0.951273	-0.951273
coronary vasculature development	1		phospholipase C-activating G-protein coupled receptor signaling pathway	1		1	-0.986128	-0.986128
dendritic spine morphogenesis	1		phospholipase C-activating G-protein coupled receptor signaling pathway	1		1	-0.95973	-0.95973
endochondral ossification	1		phospholipase C-activating G-protein coupled receptor signaling pathway	1		1	-0.968494	-0.968494
endocytosis	1		phospholipase C-activating G-protein coupled receptor signaling pathway	1		1	-0.968494	-0.968494
forebrain development	1		phospholipase C-activating G-protein coupled receptor signaling pathway	1		1	-0.969208	-0.969208
glucose 6-phosphate metabolic process	1		phospholipase C-activating G-protein coupled receptor signaling pathway	1		1	-0.971779	-0.971779
glucose homeostasis	1		phospholipase C-activating G-protein coupled receptor signaling pathway	1		1	-0.972849	-0.972849
glycerophospholipid biosynthetic process	1		phospholipase C-activating G-protein coupled receptor signaling pathway	1		1	-0.992317	-0.992317
MAPK cascade	1		phospholipase C-activating G-protein coupled receptor signaling pathway	1		1	-0.959699	-0.959699
megakaryocyte development	1		phospholipase C-activating G-protein coupled receptor signaling pathway	1		1	-0.951273	-0.951273
morphogenesis of embryonic epithelium	1		phospholipase C-activating G-protein coupled receptor signaling pathway	1		1	-0.959982	-0.959982
negative regulation of epidermal growth factor-activated receptor activity	1		phospholipase C-activating G-protein coupled receptor signaling pathway	1		1	-0.979169	-0.979169
negative regulation of GTPase activity	1		phospholipase C-activating G-protein coupled receptor signaling pathway	1		1	-0.960366	-0.960366
negative regulation of innate immune response	1		phospholipase C-activating G-protein coupled receptor signaling pathway	1		1	-0.963659	-0.963659
negative regulation of NF-kappaB transcription factor activity	1		phospholipase C-activating G-protein coupled receptor signaling pathway	1		1	-0.96043	-0.96043
negative regulation of tumor necrosis factor production	1		phospholipase C-activating G-protein coupled receptor signaling pathway	1		1	-0.96043	-0.96043
negative regulation of viral release from host cell	1		phospholipase C-activating G-protein coupled receptor signaling pathway	1		1	-0.988567	-0.988567
neurogenesis	1		phospholipase C-activating G-protein coupled receptor signaling pathway	1		1	-0.955426	-0.955426
peroxisome organization	1		phospholipase C-activating G-protein coupled receptor signaling pathway	1		1	-0.996673	-0.996673
phosphatidylinositol 3-kinase signaling	1		phospholipase C-activating G-protein coupled receptor signaling pathway	1		1	-0.95697	-0.95697
phospholipid biosynthetic process	1		phospholipase C-activating G-protein coupled receptor signaling pathway	1		1	-0.992317	-0.992317
positive regulation of blood vessel endothelial cell migration	1		phospholipase C-activating G-protein coupled receptor signaling pathway	1		1	-0.953648	-0.953648
positive regulation of chromatin binding	1		phospholipase C-activating G-protein coupled receptor signaling pathway	1		1	-0.974933	-0.974933
positive regulation of glucose import	1		phospholipase C-activating G-protein coupled receptor signaling pathway	1		1	-0.960262	-0.960262
positive regulation of glycogen biosynthetic process	1		phospholipase C-activating G-protein coupled receptor signaling pathway	1		1	-0.960262	-0.960262
positive regulation of I-kappaB kinase/NF-kappaB signaling	1		phospholipase C-activating G-protein coupled receptor signaling pathway	1		1	-0.958992	-0.958992
positive regulation of mitochondrial membrane potential	1		phospholipase C-activating G-protein coupled receptor signaling pathway	1		1	-0.960262	-0.960262
positive regulation of protein kinase activity	1		phospholipase C-activating G-protein coupled receptor signaling pathway	1		1	-0.96515	-0.96515
protein kinase B signaling	1		phospholipase C-activating G-protein coupled receptor signaling pathway	1		1	-0.963659	-0.963659
receptor-mediated endocytosis	1		phospholipase C-activating G-protein coupled receptor signaling pathway	1		1	-0.973744	-0.973744
regulated exocytosis	1		phospholipase C-activating G-protein coupled receptor signaling pathway	1		1	-0.953557	-0.953557
regulation of axonogenesis	1		phospholipase C-activating G-protein coupled receptor signaling pathway	1		1	-0.95973	-0.95973
regulation of circadian rhythm	1		phospholipase C-activating G-protein coupled receptor signaling pathway	1		1	-0.988567	-0.988567
regulation of ion transmembrane transport	1		phospholipase C-activating G-protein coupled receptor signaling pathway	1		1	-0.959254	-0.959254
regulation of membrane potential	1		phospholipase C-activating G-protein coupled receptor signaling pathway	1		1	-0.973879	-0.973879
regulation of molecular function	1		phospholipase C-activating G-protein coupled receptor signaling pathway	1		1	-0.960013	-0.960013
regulation of protein secretion	1		phospholipase C-activating G-protein coupled receptor signaling pathway	1		1	-0.950602	-0.950602
sensory perception of pain	1		phospholipase C-activating G-protein coupled receptor signaling pathway	1		1	-0.969208	-0.969208
signal transduction by protein phosphorylation	1		phospholipase C-activating G-protein coupled receptor signaling pathway	1		1	-0.95697	-0.95697
spermatid development	1		phospholipase C-activating G-protein coupled receptor signaling pathway	1		1	-0.951211	-0.951211
sphingosine-1-phosphate signaling pathway	1		phospholipase C-activating G-protein coupled receptor signaling pathway	1		1	-0.95826	-0.95826
telencephalon development	1		phospholipase C-activating G-protein coupled receptor signaling pathway	1		1	-0.969208	-0.969208
thymus development	1		phospholipase C-activating G-protein coupled receptor signaling pathway	1		1	-0.95973	-0.95973
TORC1 signaling	1		phospholipase C-activating G-protein coupled receptor signaling pathway	1		1	-0.975821	-0.975821
blood coagulation	1		phosphorylation	1		1	0.965682	0.965682
DNA-templated transcription, initiation	1		phosphorylation	1		1	-0.957143	-0.957143
negative regulation of cell proliferation	1		phosphorylation	1		1	0.977673	0.977673
calcium ion transmembrane transport	1		positive regulation of B cell activation	1		1	-0.982384	-0.982384
chloride transmembrane transport	1		positive regulation of B cell activation	1		1	-0.976042	-0.976042
ephrin receptor signaling pathway	1		positive regulation of B cell activation	1		1	-0.977006	-0.977006
gene silencing by miRNA	1		positive regulation of B cell activation	1		1	-0.95352	-0.95352
glucose homeostasis	1		positive regulation of B cell activation	1		1	-0.982384	-0.982384
glucose metabolic process	1		positive regulation of B cell activation	1		1	-0.950576	-0.950576
heme transport	1		positive regulation of B cell activation	1		1	-0.961109	-0.961109
mitochondrion organization	1		positive regulation of B cell activation	1		1	-0.962112	-0.962112
negative regulation of transcription, DNA-templated	1		positive regulation of B cell activation	1		1	-0.952477	-0.952477
peptidyl-tyrosine phosphorylation	1		positive regulation of B cell activation	1		1	-0.977006	-0.977006
porphyrin-containing compound biosynthetic process	1		positive regulation of B cell activation	1		1	-0.953461	-0.953461
positive regulation of I-kappaB kinase/NF-kappaB signaling	1		positive regulation of B cell activation	1		1	-0.959196	-0.959196
positive regulation of transcription, DNA-templated	1		positive regulation of B cell activation	1		1	-0.959196	-0.959196
potassium ion transmembrane transport	1		positive regulation of B cell activation	1		1	-0.976042	-0.976042
protein deubiquitination	1		positive regulation of B cell activation	1		1	-0.977357	-0.977357
protein ubiquitination	1		positive regulation of B cell activation	1		1	-0.962919	-0.962919
response to hypoxia	1		positive regulation of B cell activation	1		1	-0.95352	-0.95352
sodium ion transmembrane transport	1		positive regulation of B cell activation	1		1	-0.982384	-0.982384
transmembrane receptor protein tyrosine kinase signaling pathway	1		positive regulation of B cell activation	1		1	-0.977006	-0.977006
ATP metabolic process	1		positive regulation of I-kappaB kinase/NF-kappaB signaling	1		1	0.951093	0.951093
blood coagulation	1		positive regulation of I-kappaB kinase/NF-kappaB signaling	1		1	0.979363	0.979363
cell migration	1		positive regulation of I-kappaB kinase/NF-kappaB signaling	1		1	0.963757	0.963757
hematopoietic progenitor cell differentiation	1		positive regulation of I-kappaB kinase/NF-kappaB signaling	1		1	0.951624	0.951624
intracellular signal transduction	1		positive regulation of I-kappaB kinase/NF-kappaB signaling	1		1	0.956592	0.956592
negative regulation of cell proliferation	1		positive regulation of I-kappaB kinase/NF-kappaB signaling	1		1	0.972961	0.972961
neuron projection development	1		positive regulation of I-kappaB kinase/NF-kappaB signaling	1		1	0.950027	0.950027
regulation of MAPK cascade	1		positive regulation of I-kappaB kinase/NF-kappaB signaling	1		1	0.985879	0.985879
transport	1		positive regulation of I-kappaB kinase/NF-kappaB signaling	1		1	0.957402	0.957402
regulation of mitotic spindle assembly	1		positive regulation of inflammatory response	1		1	-0.9571	-0.9571
rRNA processing	1		positive regulation of inflammatory response	1		1	0.955713	0.955713
DNA-templated transcription, initiation	1		positive regulation of telomerase activity	1		1	-0.95013	-0.95013
intracellular signal transduction	1		positive regulation of telomerase activity	1		1	0.962676	0.962676
negative regulation of cell proliferation	1		positive regulation of telomerase activity	1		1	0.962676	0.962676
DNA-templated transcription, initiation	1		positive regulation of telomere capping	1		1	-0.95013	-0.95013
intracellular signal transduction	1		positive regulation of telomere capping	1		1	0.962676	0.962676
negative regulation of cell proliferation	1		positive regulation of telomere capping	1		1	0.962676	0.962676
DNA-templated transcription, initiation	1		positive regulation of telomere maintenance via telomerase	1		1	-0.95013	-0.95013
intracellular signal transduction	1		positive regulation of telomere maintenance via telomerase	1		1	0.962676	0.962676
negative regulation of cell proliferation	1		positive regulation of telomere maintenance via telomerase	1		1	0.962676	0.962676
translation	1		protein catabolic process	1		1	-0.95137	-0.95137
nucleosome assembly	1		protein transport	1		1	-0.956213	-0.956213
ATP biosynthetic process	1		reciprocal meiotic recombination	1		1	-0.974108	-0.974108
ATP hydrolysis coupled cation transmembrane transport	1		reciprocal meiotic recombination	1		1	-0.974108	-0.974108
ATP synthesis coupled proton transport	1		reciprocal meiotic recombination	1		1	-0.974108	-0.974108
proton transport	1		reciprocal meiotic recombination	1		1	-0.974108	-0.974108
collagen metabolic process	1		regulation of alternative mRNA splicing, via spliceosome	1		1	0.950458	0.950458
endosome organization	1		regulation of alternative mRNA splicing, via spliceosome	1		1	0.951245	0.951245
ephrin receptor signaling pathway	1		regulation of alternative mRNA splicing, via spliceosome	1		1	0.96097	0.96097
histone H3 deacetylation	1		regulation of alternative mRNA splicing, via spliceosome	1		1	0.957911	0.957911
lipid metabolic process	1		regulation of alternative mRNA splicing, via spliceosome	1		1	0.973316	0.973316
negative regulation of apoptotic process	1		regulation of alternative mRNA splicing, via spliceosome	1		1	-0.997257	-0.997257
peptidyl-tyrosine phosphorylation	1		regulation of alternative mRNA splicing, via spliceosome	1		1	0.96097	0.96097
phosphorylation	1		regulation of alternative mRNA splicing, via spliceosome	1		1	0.96097	0.96097
positive regulation of cell growth	1		regulation of alternative mRNA splicing, via spliceosome	1		1	-0.997257	-0.997257
protein autophosphorylation	1		regulation of alternative mRNA splicing, via spliceosome	1		1	0.96097	0.96097
protein ubiquitination	1		regulation of alternative mRNA splicing, via spliceosome	1		1	0.966334	0.966334
regulation of mitotic spindle assembly	1		regulation of alternative mRNA splicing, via spliceosome	1		1	-0.968809	-0.968809
response to hypoxia	1		regulation of alternative mRNA splicing, via spliceosome	1		1	-0.953527	-0.953527
response to wounding	1		regulation of alternative mRNA splicing, via spliceosome	1		1	0.967489	0.967489
semaphorin-plexin signaling pathway	1		regulation of alternative mRNA splicing, via spliceosome	1		1	0.967064	0.967064
signal transduction	1		regulation of alternative mRNA splicing, via spliceosome	1		1	0.98397	0.98397
transmembrane receptor protein tyrosine kinase signaling pathway	1		regulation of alternative mRNA splicing, via spliceosome	1		1	0.96097	0.96097
carbohydrate metabolic process	1		regulation of ion transmembrane transport	1		1	0.955142	0.955142
transmembrane transport	1		regulation of ion transmembrane transport	1		1	-0.970309	-0.970309
transport	1		regulation of ion transmembrane transport	1		1	-0.970309	-0.970309
G1/S transition of mitotic cell cycle	1		regulation of MAPK cascade	1		1	0.954342	0.954342
hematopoietic progenitor cell differentiation	1		regulation of receptor activity	1		1	-0.970161	-0.970161
mitochondrial translation	1		regulation of receptor activity	1		1	-0.959687	-0.959687
negative regulation of cell cycle	1		regulation of receptor activity	1		1	-0.953082	-0.953082
oxidation-reduction process	1		regulation of receptor activity	1		1	-0.961749	-0.961749
positive regulation of protein binding	1		regulation of receptor activity	1		1	-0.96317	-0.96317
positive regulation of protein targeting to mitochondrion	1		regulation of receptor activity	1		1	-0.951855	-0.951855
regulation of transcription, DNA-templated	1		regulation of receptor activity	1		1	-0.968134	-0.968134
transport	1		regulation of receptor activity	1		1	-0.981188	-0.981188
ATP biosynthetic process	1		regulation of sequestering of zinc ion	1		1	-0.961099	-0.961099
ATP hydrolysis coupled cation transmembrane transport	1		regulation of sequestering of zinc ion	1		1	-0.961099	-0.961099
ATP synthesis coupled proton transport	1		regulation of sequestering of zinc ion	1		1	-0.961099	-0.961099
mitochondrial translation	1		regulation of sequestering of zinc ion	1		1	-0.958801	-0.958801
proton transport	1		regulation of sequestering of zinc ion	1		1	-0.961099	-0.961099
autophagy	1		regulation of synaptic plasticity	1		1	-0.955639	-0.955639
protein localization to plasma membrane	1		regulation of synaptic plasticity	1		1	-0.954694	-0.954694
signal transduction	1		regulation of synaptic plasticity	1		1	-0.955683	-0.955683
carbohydrate metabolic process	1		regulation of transcription, DNA-templated	1		1	0.969845	0.969845
dendritic spine morphogenesis	1		regulation of transcription, DNA-templated	1		1	0.950944	0.950944
DNA repair	1		regulation of transcription, DNA-templated	1		1	0.956221	0.956221
inner ear development	1		regulation of transcription, DNA-templated	1		1	0.966001	0.966001
locomotion	1		regulation of transcription, DNA-templated	1		1	0.950944	0.950944
locomotory behavior	1		regulation of transcription, DNA-templated	1		1	0.950944	0.950944
locomotory exploration behavior	1		regulation of transcription, DNA-templated	1		1	0.950944	0.950944
MAPK cascade	1		regulation of transcription, DNA-templated	1		1	0.950944	0.950944
morphogenesis of embryonic epithelium	1		regulation of transcription, DNA-templated	1		1	0.955724	0.955724
negative regulation of cell cycle	1		regulation of transcription, DNA-templated	1		1	-0.955883	-0.955883
nucleic acid phosphodiester bond hydrolysis	1		regulation of transcription, DNA-templated	1		1	0.956221	0.956221
nucleosome assembly	1		regulation of transcription, DNA-templated	1		1	0.957268	0.957268
positive regulation of excitatory postsynaptic potential	1		regulation of transcription, DNA-templated	1		1	0.950944	0.950944
regulation of membrane potential	1		regulation of transcription, DNA-templated	1		1	0.967322	0.967322
regulation of mitotic spindle assembly	1		regulation of transcription, DNA-templated	1		1	-0.950481	-0.950481
skeletal system morphogenesis	1		regulation of transcription, DNA-templated	1		1	0.95434	0.95434
synapse assembly	1		regulation of transcription, DNA-templated	1		1	0.950944	0.950944
MAPK cascade	1		regulation of transcription from RNA polymerase II promoter	1		1	-0.960638	-0.960638
negative regulation of cell cycle	1		regulation of translation	1		1	-0.950533	-0.950533
cellular response to DNA damage stimulus	1		response to endoplasmic reticulum stress	1		1	0.955891	0.955891
chemotaxis	1		response to endoplasmic reticulum stress	1		1	0.951611	0.951611
DNA repair	1		response to endoplasmic reticulum stress	1		1	0.955891	0.955891
intracellular signal transduction	1		response to endoplasmic reticulum stress	1		1	0.953533	0.953533
negative regulation of transcription, DNA-templated	1		response to endoplasmic reticulum stress	1		1	0.950567	0.950567
positive regulation of transcription from RNA polymerase II promoter	1		response to endoplasmic reticulum stress	1		1	0.952234	0.952234
regulation of molecular function	1		response to endoplasmic reticulum stress	1		1	0.953533	0.953533
retina homeostasis	1		response to endoplasmic reticulum stress	1		1	0.967215	0.967215
metabolic process	1		response to ischemia	1		1	0.964777	0.964777
metabolic process	1		response to UV-B	1		1	0.972066	0.972066
intracellular signal transduction	1		response to virus	1		1	-0.956015	-0.956015
negative regulation of cell cycle	1		response to virus	1		1	-0.950108	-0.950108
protein phosphorylation	1		response to virus	1		1	-0.956015	-0.956015
regulation of apoptotic process	1		response to virus	1		1	-0.956015	-0.956015
ATP biosynthetic process	1		response to zinc ion	1		1	-0.961099	-0.961099
ATP hydrolysis coupled cation transmembrane transport	1		response to zinc ion	1		1	-0.961099	-0.961099
ATP synthesis coupled proton transport	1		response to zinc ion	1		1	-0.961099	-0.961099
mitochondrial translation	1		response to zinc ion	1		1	-0.958801	-0.958801
proton transport	1		response to zinc ion	1		1	-0.961099	-0.961099
negative regulation of cell proliferation	1		ribosomal large subunit assembly	1		1	-0.986974	-0.986974
regulation of MAPK cascade	1		ribosomal large subunit assembly	1		1	-0.952054	-0.952054
response to hypoxia	1		ribosomal small subunit assembly	1		1	-0.95112	-0.95112
intracellular signal transduction	1		rRNA processing	1		1	-0.96571	-0.96571
protein phosphorylation	1		rRNA processing	1		1	-0.96571	-0.96571
regulation of apoptotic process	1		rRNA processing	1		1	-0.96571	-0.96571
response to hypoxia	1		rRNA processing	1		1	-0.96704	-0.96704
autophagy	1		sarcomere organization	1		1	-0.968323	-0.968323
negative regulation of apoptotic process	1		sarcomere organization	1		1	0.980163	0.980163
intracellular signal transduction	1		signal transduction	1		1	-0.965145	-0.965145
ion transport	1		signal transduction	1		1	-0.976109	-0.976109
negative regulation of transcription, DNA-templated	1		signal transduction	1		1	-0.959068	-0.959068
neuron projection development	1		signal transduction	1		1	-0.973451	-0.973451
positive regulation of apoptotic process	1		signal transduction	1		1	-0.974324	-0.974324
positive regulation of cell proliferation	1		signal transduction	1		1	-0.986611	-0.986611
positive regulation of MAP kinase activity	1		signal transduction	1		1	-0.959068	-0.959068
regulation of transcription, DNA-templated	1		signal transduction	1		1	-0.983131	-0.983131
autophagy	1		somitogenesis	1		1	-0.968323	-0.968323
positive regulation of cell proliferation	1		somitogenesis	1		1	0.97219	0.97219
signal transduction	1		somitogenesis	1		1	-0.968276	-0.968276
ATP biosynthetic process	1		T cell activation	1		1	-0.982368	-0.982368
ATP hydrolysis coupled cation transmembrane transport	1		T cell activation	1		1	-0.982368	-0.982368
ATP synthesis coupled proton transport	1		T cell activation	1		1	-0.982368	-0.982368
cholesterol biosynthetic process	1		T cell activation	1		1	-0.950213	-0.950213
proton transport	1		T cell activation	1		1	-0.982368	-0.982368
regulation of MAPK cascade	1		translation	1		1	-0.952054	-0.952054
intracellular signal transduction	1		translational elongation	1		1	-0.961456	-0.961456
negative regulation of cell cycle	1		translational elongation	1		1	-0.966925	-0.966925
protein phosphorylation	1		translational elongation	1		1	-0.961456	-0.961456
regulation of apoptotic process	1		translational elongation	1		1	-0.961456	-0.961456
response to hypoxia	1		translational elongation	1		1	-0.960291	-0.960291
chromatin silencing	1		transmembrane transport	1		1	0.967182	0.967182
nucleosome assembly	1		transmembrane transport	1		1	0.971884	0.971884
ATP biosynthetic process	1		zinc II ion transmembrane transport	1		1	-0.961099	-0.961099
ATP hydrolysis coupled cation transmembrane transport	1		zinc II ion transmembrane transport	1		1	-0.961099	-0.961099
ATP synthesis coupled proton transport	1		zinc II ion transmembrane transport	1		1	-0.961099	-0.961099
mitochondrial translation	1		zinc II ion transmembrane transport	1		1	-0.958801	-0.958801
proton transport	1		zinc II ion transmembrane transport	1		1	-0.961099	-0.961099
ATP biosynthetic process	1		zinc II ion transport	1		1	-0.961099	-0.961099
ATP hydrolysis coupled cation transmembrane transport	1		zinc II ion transport	1		1	-0.961099	-0.961099
ATP synthesis coupled proton transport	1		zinc II ion transport	1		1	-0.961099	-0.961099
mitochondrial translation	1		zinc II ion transport	1		1	-0.958801	-0.958801
proton transport	1		zinc II ion transport	1		1	-0.961099	-0.961099
