# Supplementary material for: Fine-tuned adaptation of embryo–endometrium pairs at implantation revealed by transcriptome analyses in Bos taurus
Source: PLoS Biol. 2019 Apr 12;17(4):e3000046. doi: 10.1371/journal.pbio.3000046 (PMC6481875; doi:10.1371/journal.pbio.3000046)
Supplement: S4 Data — EET, extraembryonic tissue; ICAR, intercaruncular (XLSX) [file pbio.3000046.s013.xlsx]

## Sheet: Dataset 4
Cluster	BP Category	BP term	N genes	P	FDR		Gene Symbol *
2	GO:0007155	cell adhesion	4	0.01014	0.129086		EMP2, ICAM1, PCDHGB4, TRIP6
2	GO:0000226	microtubule cytoskeleton organization	3	0.00746615	0.129086		CCDC8, MAP1S
2	GO:0007399	nervous system development	3	0.0180402	0.153106		CABLES1, MAP1S, PCDHGB4
3	GO:0006397	mRNA processing	85	9.46e-06	0.116499		AKAP8L, BCAS2, C1QBP, CASC3, CDC5L, CDK13, CPSF2, CPSF3, CPSF6, CSTF3, CWC15, DBR1, DDX1, ERN1, GEMIN6, GPATCH1, HNRNPA1, HNRNPA2B1, HNRNPF, HNRNPK, HNRNPL, HNRNPLL, HSPA8, LSM1, LSM3, LSM5, LSM6, LSM8, LUC7L3, MAGOH, MAGOHB, NCBP2, NUDT21, PABPC1, PABPN1, PAN2, PAN3, PAPD4, PAPOLA, PDCD11, PDE12, PLRG1, PPIH, PPIL1, PPWD1, PRMT9, PRPF3, PRPF38A, PRPF4, PRPF4B, PTBP3, PTCD2, RBBP6, RBFOX2, RBM25,…
3	GO:0019827	stem cell population maintenance	27	1.36e-05	0.116499		ARID1A, CDC73, CTR9, DDX6, DIS3L2, EIF4E, EIF4ENIF1, FZD7, GNL3, LEO1, LSM1, MED10, MED12, MED14, MED17, MED21, MED28, MED30, MED6, PAF1, PELO, RTF1, SALL4, SETD6, SMC1A, SMC3, TBX3
4	GO:0006412	translation	61	3.35e-10	4.79e-07		EEF1A1, EEF1B, EEF2, EIF1, EIF2B2, EIF4A1, HARS, MARS, METTL17, MRPL20, MRPL34, MRPL52, MRPL55, MRPS15, MRPS17, MRPS5, RPL10A, RPL11, RPL13A, RPL14, RPL15, RPL17, RPL19, RPL21, RPL23A, RPL24, RPL26, RPL27A, RPL30, RPL34, RPL35, RPL35A, RPL36A, RPL37A, RPS12, RPS13, RPS15A, RPS17, RPS23, RPS27, RPS27A, RPS27L, RPS4, RPS4Y1, RPS7, RPS8, SARS, WARS, YARS
5	GO:0008285	negative regulation of cell proliferation	12	0.00118329	0.0784319		ADARB1, AXIN2, DLL1, FOXO4, FRZB, GDF11, GPLD1, HNF4A, HRG, INPP5D, NDRG1, SLIT3
5	GO:0043065	positive regulation of apoptotic process	12	0.000345206	0.0772199		SEPT4, ABL1, BNIP3, CASP9, CYR61, FASLG, FRZB, GPLD1, HRG, INPP5D, NUPR1, STPG1
5	GO:0010469	regulation of receptor activity	7	0.00116796	0.0784319		ADM, BMP6, FASLG, GDF11, GDF6, STC1, TGFB3
5	GO:0006955	immune response	6	0.00129867	0.0784319		BMP6, FASLG, MAP3K14, TNFAIP1, TNFRSF1B
5	GO:0010951	negative regulation of endopeptidase activity	6	0.000797696	0.0784319		AHSG, HRG, TKDP1, WFDC2
5	GO:0060395	SMAD protein signal transduction	5	0.000379855	0.0772199		BMP6, GDF11, GDF6, HNF4A, TGFB3
5	GO:0048468	cell development	4	0.000426201	0.0772199		BMP6, GDF11, GDF6, TGFB3
5	GO:0016525	negative regulation of angiogenesis	4	0.00403065	0.199168		FASLG, FOXO4, HRG, PPARG
5	GO:0010862	positive regulation of pathway-restricted SMAD protein phosphorylation	4	0.000679892	0.0784319		BMP6, GDF11, GDF6, TGFB3
5	GO:0043408	regulation of MAPK cascade	4	0.000931075	0.0784319		BMP6, GDF11, GDF6, TGFB3
5	GO:0007154	cell communication	3	0.00372775	0.199168		DLL1, JAG1, KREMEN1
7	GO:1990830	cellular response to leukemia inhibitory factor	5	0.000467862	0.0156289		ILDR1, MRPL15, PARP16, SPRY4, SRSF7
7	GO:0006898	receptor-mediated endocytosis	4	0.000886296	0.017764		CXCL16, ILDR1, LDLR, LOXL2
7	GO:0032060	bleb assembly	3	1.89e-05	0.00189042		LPAR1, LPAR3, PMP22
7	GO:0030199	collagen fibril organization	3	0.000831807	0.017764		COL3A1, COL5A2, LOXL2
7	GO:0034551	mitochondrial respiratory chain complex III assembly	3	0.000189439	0.00949231		SLC25A33, TTC19, UQCC1
7	GO:0010466	negative regulation of peptidase activity	3	0.00261295	0.0436428		BIRC5, PTTG1, SERPINB8									2
7	GO:0030307	positive regulation of cell growth	3	0.00929256	0.133036		CXCL16, FXN, SLC25A33									3
8	GO:0006811	ion transport	14	0.001356	0.199786		CALHM2, CHRNE, GRIN2D, ITPR3, KCNC4, KCNJ12, P2RX4, SCNN1A, SLC26A11, SLC9A1, SLC9A8, TPCN1, TTYH3, WNK4									4
8	GO:0035023	regulation of Rho protein signal transduction	10	4.18e-05	0.0434721		ABR, ARHGEF10L, ARHGEF2, ARHGEF5, FGD3, FGD5, PLEKHG2, PLEKHG6, PREX1									5
8	GO:0001890	placenta development	5	0.000764389	0.180553		ADA, CCNF, DLX3, PHLDA2, RXRA									7
8	GO:0007154	cell communication	4	0.00086877	0.180553		GJB2, GJB4, GJB5, ITGB4									8
8	GO:0007252	I-kappaB phosphorylation	3	0.0015381	0.199786		DAB2IP, IKBKB, IKBKE									9
8	GO:0030502	negative regulation of bone mineralization	3	0.00146557	0.199786		ECM1, PTK2B, SRGN									13
8	GO:0032930	positive regulation of superoxide anion generation	3	0.000585215	0.180553		ITGB2, MAPT, TGFB1									17
8	GO:0002028	regulation of sodium ion transport	3	0.000227407	0.118153		DMPK, PER1, TGFB1									20
9	GO:0006810	transport	6	0.0191048	0.053069		ARRB1, MIP, SLC4A5, SLC6A19, SLC6A20, SLCO2A1									21
9	GO:0055085	transmembrane transport	5	0.000484181	0.00403484		MIP, SLC29A4, SLC6A19, SLC6A20, SLCO2A1									26
9	GO:0043547	positive regulation of GTPase activity	3	0.0130013	0.053069		AGFG2, ARRB1, CCL17
13	GO:0055085	transmembrane transport	3	0.00190382	0.00190382		KCNS3, SLC45A2, SLC9A3
17	GO:0006355	regulation of transcription, DNA-templated	8	0.0163596	0.177853		ELK4, FOXL2, HOXA1, PPARGC1B, YBX3, ZFP3
17	GO:0006955	immune response	3	0.00331354	0.0720458		B2M, CXCL6, JSP.1
20	GO:0007010	cytoskeleton organization	3	0.00194263	0.0106844		MAST3, MICAL3
21	GO:0010469	regulation of receptor activity	4	6.55e-07	6.55e-07		PRP1, PRP2, PRP5, PRP6
26	GO:0006334	nucleosome assembly	12	0	0		HIST1H1E
* genes not annotated with symbols are not shown.
