# Supplementary material for: Fine-tuned adaptation of embryo–endometrium pairs at implantation revealed by transcriptome analyses in Bos taurus
Source: PLoS Biol. 2019 Apr 12;17(4):e3000046. doi: 10.1371/journal.pbio.3000046 (PMC6481875; doi:10.1371/journal.pbio.3000046)
Supplement: S5 Data — EET, extraembryonic tissue; ICAR, intercaruncular (XLSX) [file pbio.3000046.s014.xlsx]

## Sheet: Dataset 5
Cluster	BP Category	BP term	N genes	P	FDR		Gene Symbol *
1	GO:0060271	cilium assembly	60	6.95438e-09	3.25374e-05		ARL13B, BBS9, C1H21ORF2, C2CD3, CC2D2A, CCDC113, CCDC28B, CCDC65, CDC14A, CDC14B, CEP126, CEP164, CEP290, CEP41, CEP89, CFAP20, CFAP221, CFAP53, CLUAP1, DCDC2, DNAAF1, DNAI2, FAM161A, FBF1, FOXJ1, GMNC, IFT122, IFT140, IFT172, IFT74, IQUB, KIF3A, MAK, NME5, PKHD1, PTPN23, RAB23, RFX2, RFX3, RPGRIP1L, SNX10, STK36, TEKT1, TEKT2, TEKT3, TEKT4, TMEM107, TMEM231, TRAF3IP1, TRIM59, TROVE2, TTBK2, TTC3…	ACVR2B, AJUBA, APBB1, ARHGAP35, ARID1A, ARID5A, ATF7IP, ATN1, ATXN1L, CBFA2T2, CBX4, CBX5, CDC73, CDK6, CELA1, CREBBP, CTBP1, CXXC5, DKK1, DNMT3A, DUSP22, E4F1, EHMT1, EHMT2, ELK4, EP300, ERF, ETV3, ETV6, FOXO3, GLI3, GZF1, HDAC10, HDAC4, HEY1, HIPK2, HIVEP1, HMBOX1, HOMEZ, HOXB4, KAT5, KDM2B, KDM5A, MED1, MED25, MNT, MXD1, NCOR1, NOTCH3, NR2F6, NR6A1, NSD2, PHF12, PHF14, PHF19, PIAS4, PKIA, PLK1…
1	GO:0007368	determination of left/right symmetry	30	3.62361e-08	0.000113025		ACVR2A, ACVR2B, ARL13B, ARMC4, CC2D2A, CCDC151, CCDC39, CFAP53, DAW1, DLL1, DNAAF3, DNAAF4, DNAH11, DNAH5, DNAI1, DNAI2, DRC1, FOXJ1, GAS8, IFT140, IFT172, IFT74, KIF3A, MEGF8, NEK8, NOTCH1, RFX3, RPGRIP1L, RTTN, TBC1D32	BIN1, BMP2, HES1, ID2, IL6ST, SERPINE2
1	GO:0003341	cilium movement	24	4.71433e-11	4.41138e-07		ARMC4, CCDC114, CCDC151, CCDC39, CCDC40, CFAP221, CFAP53, DNAAF1, DNAAF4, DNAH1, DNAH11, DNAH3, DNAH5, DNAH7, DNAH9, DNAI1, DNAI2, HYDIN, LRRC6, PIH1D3, RSPH4A, RSPH9, WDR78	CCT2, CCT3, CCT5, CCT6A, CCT7, TCP1
1	GO:1905515	non-motile cilium assembly	19	0.000123862	0.115902		ARL13B, BBS10, C2CD3, CC2D2A, CCDC13, CEP126, CEP89, FUZ, IFT122, IFT140, IFT172, IFT74, KIF3A, RPGRIP1L, TBC1D32, TMEM107, VANGL2	ACO2, FH, IDH1, IDH2, IDH3B, IDH3G, MDH1, MDH2, PDHA1, SDHA, SDHAF2, SDHB, SDHC, SDHD, SUCLG1, SUCLG2
1	GO:0030317	flagellated sperm motility	15	0.000209002	0.15044		ATP2B4, CCDC39, CCDC40, DNAH1, DNAH11, GAS8, ING2, LRRC6, PIH1D3, ROPN1, TEKT1, TEKT2, TEKT3, TEKT4, TMF1	COX6C, COX7A2, COX7A2L, COX8A, COX8B, ETFB, ETFDH, FDX2, GLRX, GLRX2, GLRX3, GLRX5, NDUFA4, NDUFB3, NDUFS4, NQO2, SDHA, SH3BGRL3, TXNRD1, UQCR11, UQCRFS1
1	GO:0034968	histone lysine methylation	13	0.000199093	0.15044		EHMT1, EHMT2, KMT2B, KMT2C, KMT2D, NSD1, SETD2, SETD6, SETD7, SETDB1, SETDB2, SMYD3, SUV39H1	APEX1, DLD, ERP44, GLRX, GLRX2, GLRX3, GLRX5, P4HB, PDIA6, PRDX1, PRDX3, PRDX4, PRDX5, SELENOS, SH3BGRL3, TXN, TXN2, TXNDC11, TXNDC12, TXNDC15, TXNDC9, TXNRD1
1	GO:0044458	motile cilium assembly	12	4.57576e-06	0.00713621		CC2D2A, CCDC39, CCDC40, CFAP221, DNAAF1, DNAAF3, FOXJ1, KIF3A, LRRC6, RSPH9, SPATA6, ZMYND10	ABCE1, DENR, EIF1B, EIF2B1, EIF2B2, EIF2B5, EIF2S1, EIF3A, EIF3C, EIF3D, EIF3F, EIF3G, EIF3H, EIF3I, EIF3J, EIF3K, EIF3L, EIF4A1, EIF6, MCTS1, YAE1D1
1	GO:0036159	inner dynein arm assembly	11	8.54707e-06	0.0114255		CCDC39, CCDC40, DNAAF1, DNAAF4, DNAH1, DNAH3, DNAH7, LRRC6, TEKT2, ZMYND10	ACAD9, DMAC1, FOXRED1, NDUFA1, NDUFA10, NDUFA11, NDUFA13, NDUFA2, NDUFA5, NDUFA8, NDUFAB1, NDUFAF3, NDUFAF4, NDUFAF6, NDUFB2, NDUFB3, NDUFB5, NDUFB6, NDUFB7, NDUFB9, NDUFC1, NDUFC2, NDUFS4
1	GO:0036158	outer dynein arm assembly	11	1.07181e-05	0.0125366		ARMC4, CCDC114, CCDC151, DNAAF1, DNAAF4, DNAH5, DNAI1, DNAI2, DNAL1, LRRC6, ZMYND10	ACAD11, ACAD9, ACADVL, ADH5, ADI1, AKR1B1, ALDH2, ALKBH1, ALKBH3, APEX1, BCKDHA, BLVRB, BMP2, CBR1, COQ7, CRYZ, CYB5A, CYB5R3, CYB5R4, CYB5RL, CYC1, CYCS, CYP51A1, DCXR, DEGS1, DHDH, DHRS11, DHRS12, DHRS4, DLD, ETFB, ETFDH, FAM213A, FAM213B, FDX2, FOXRED1, GAPDH, GLRX, GLRX2, GLRX3, GLRX5, GLUD1, GLYR1, GMPR, GMPR2, HADH, HIBADH, HMGCR, HMOX2, HSD11B1L, HSD17B12, HSD17B7, IDH1, IDH2, IDH3B, IDH3G…
1	GO:0035082	axoneme assembly	9	6.41697e-07	0.00150115		CC2D2A, CCDC40, GAS8, JHY, LRGUK, RSPH1, RSPH4A, RSPH9, TTLL1	CNOT1, CNOT2, CNOT6, CNOT6L, PAN2, PAN3
1	GO:0070286	axonemal dynein complex assembly	8	2.98464e-06	0.0055857		CCDC151, CCDC39, CCDC40, DNAAF1, DNAAF2, DNAAF3, DRC1, PIH1D3	DDX5, FMR1, HNRNPA1, HNRNPL, HNRNPU, MAGOH, NSRP1, RBM10, RBM25, RBM4, RBM5, RBM7, RBM8A, SMU1, SRSF2, SRSF6, THRAP3, TRA2B, WTAP
1	GO:0060294	cilium movement involved in cell motility	7	1.59205e-05	0.0165527		GAS8, RSPH9, TEKT1, TEKT2, TEKT4	FTSJ1, RPL15, RPL26, RPL27A, RPL29, RPL30, RPL31, RPL35A, RPL36, RPL4, RPL6, RPL7, RPL7L1, RPL8, RPL9, RPLP1, RPLP2, RPS20, RPS3, RPS3A, RPS7
1	GO:0003351	epithelial cilium movement	7	0.00014968	0.127329		CCDC40, DNAI1, GAS8, NME5, SPAG17, STK36, TTLL1	BUD31, CWC15, DDX17, DDX39B, DDX46, DDX5, DHX40, HNRNPA2B1, LSM5, LSM8, METTL3, NCBP2, NONO, PRPF40A, PRPF40B, RBMX2, RSRC1, SF1, SF3B1, SF3B5, SF3B6, SNRNP70, SNRPB2, SNRPF, SNRPG, SNU13, SNW1, TRA2A, TRA2B, U2AF1, U2AF1L4, U2AF2, ZCRB1, ZMAT2
2	GO:0055114	oxidation-reduction process	149	7.00603e-11	5.67413e-07		ACAD11, ACAD9, ACADVL, ADH5, ADI1, AKR1B1, ALDH2, ALKBH1, ALKBH3, AOX4, APEX1, BCKDHA, BLVRB, BMP2, CBR1, COQ7, CRYZ, CYB5A, CYB5R2, CYB5R3, CYB5R4, CYB5RL, CYC1, CYCS, CYP27C1, CYP39A1, CYP51A1, DCXR, DEGS1, DHDH, DHRS11, DHRS12, DHRS4, DLD, ETFB, ETFDH, FAM213A, FAM213B, FAR2, FDX2, FOXRED1, GAPDH, GLRX, GLRX2, GLRX3, GLRX5, GLUD1, GLYR1, GMPR, GMPR2, HADH, HEPH, HIBADH, HMGCR, HMOX2, HSD11B1L,…	CASC3, CWC15, DDX39B, HNRNPA1, HNRNPA2B1, HNRNPF, HNRNPK, HSPA8, LSM5, LSM8, LUC7L3, MAGOH, NCBP2, PABPC1, PPWD1, PRPF38A, PRPF4B, RBM10, RBM4, RBM5, RBM8A, RP9, RSRC1, SF3B5, SMU1, SNRNP27, SNRPF, SNRPG, SNU13, SNW1, SRPK2, SRSF1, SRSF11, SRSF2, SRSF3, SRSF7, STRAP, THRAP3, TRA2B, U2AF1, U2AF1L4, U2AF2, ZCRB1, ZNF326, ZNF638
2	GO:0045454	cell redox homeostasis	23	3.94549e-05	0.053257		APEX1, DDIT3, DLD, ERP44, GLRX, GLRX2, GLRX3, GLRX5, P4HB, PDIA6, PRDX1, PRDX3, PRDX4, PRDX5, SELENOS, SH3BGRL3, TXN, TXN2, TXNDC11, TXNDC12, TXNDC15, TXNDC9, TXNRD1	AKAP8L, CASC3, CMTR1, CPSF3, CWC15, DDX1, DDX39B, HNRNPA1, HNRNPA2B1, HNRNPF, HNRNPK, HNRNPL, HNRNPLL, HSPA8, LSM5, LSM8, LUC7L3, MAGOH, NCBP2, NUDT21, PABPC1, PABPN1, PAN2, PAN3, PAPD4, PAPOLA, PPWD1, PRPF38A, PRPF4B, RBBP6, RBM23, RBM25, RBM27, RBM39, RBM4, RBM5, RBM8A, RSRC1, SF3B5, SMNDC1, SMU1, SNRNP70, SNRPF, SNRPG, SNU13, SNW1, SON, SRRM1, SRSF1, SRSF2, SRSF3, SRSF7, STRAP, SUPT4H1, SUPT5H…
2	GO:0032981	mitochondrial respiratory chain complex I assembly	23	2.82805e-06	0.00572604		ACAD9, DMAC1, FOXRED1, NDUFA1, NDUFA10, NDUFA11, NDUFA13, NDUFA2, NDUFA5, NDUFA8, NDUFAB1, NDUFAF3, NDUFAF4, NDUFAF6, NDUFB2, NDUFB3, NDUFB5, NDUFB6, NDUFB7, NDUFB9, NDUFC1, NDUFC2, NDUFS4	ABT1, AES, ANKRA2, ANXA4, ATF1, ATF2, ATF4, BRD2, BRD7, CEBPG, CGGBP1, CITED2, CTNNB1, DBP, DDX5, DHX9, ELF1, ELF2, ENY2, EPC1, EPM2AIP1, ETV2, FOSL2, GABPA, GATA3, GMEB2, GTF2I, HAVCR2, HMGB1, HMGB2, HMGN3, HNRNPK, LDB1, MAX, MED14, MED17, MED31, MED4, MLX, NR1H2, NR2F2, NUPR1, PKN1, PKNOX1, RAD21, RELB, RFXANK, RHOA, SAFB, SAFB2, SLTM, SMAD4, SNW1, SP1, SP3, STAT1, SUB1, SUPT3H, SUPT5H, TADA1, …
2	GO:0022900	electron transport chain	22	7.55383e-07	0.00203926		AOX4, COX6C, COX7A2, COX7A2L, COX8A, COX8B, ETFB, ETFDH, FDX2, GLRX, GLRX2, GLRX3, GLRX5, NDUFA4, NDUFB3, NDUFS4, NQO2, SDHA, SH3BGRL3, TXNRD1, UQCR11, UQCRFS1	DHX29, EEF1A1, EEF1B, EEF1D, EEF1G, EEF2, EIF1, EIF1, EIF1AX, EIF2A, EIF2AK2, EIF2S3, EIF3E, EIF3M, EIF4A2, EIF4E, EIF4E2, EIF4E3, ETF1, FAU, GGT5, METTL17, MRPL19, MRPL47, MRPL51, MRPL57, MRPS14, MRPS6, MTIF3, QRSL1, RACK1, RARS, RPL10, RPL10A, RPL11, RPL13, RPL13A, RPL14, RPL15, RPL17, RPL18, RPL18A, RPL19, RPL21, RPL23, RPL23A, RPL24, RPL26, RPL27, RPL27A, RPL28, RPL29, RPL3, RPL30, RPL31, RPL…
2	GO:0006413	translational initiation	22	3.40529e-05	0.053257		ABCE1, DENR, EIF1B, EIF2B1, EIF2B2, EIF2B5, EIF2S1, EIF3A, EIF3C, EIF3D, EIF3F, EIF3G, EIF3H, EIF3I, EIF3J, EIF3K, EIF3L, EIF4A1, EIF6, MCTS1, YAE1D1	MAN1A2, MAN1B1, MAN2A2
2	GO:0006099	tricarboxylic acid cycle	16	2.23347e-07	0.000904434		ACO2, FH, IDH1, IDH2, IDH3B, IDH3G, MDH1, MDH2, PDHA1, SDHA, SDHAF2, SDHB, SDHC, SDHD, SUCLG1, SUCLG2	ACSL3, AGPAT3, ECHDC2, EPHX2, GALK2, LCLAT1, MAN1A2, MAN1B1, MAN2A2, NANP, NEIL2, PDHX, UCK1
2	GO:1904871	positive regulation of protein localization to Cajal body	6	0.000128056	0.148159		CCT2, CCT3, CCT5, CCT6A, CCT7, TCP1	ACAA1, ACAT2, ACOX1, DECR1, HADHA, HADHB, HSD17B4, PEX7, SLC25A17
3	GO:0007016	cytoskeletal anchoring at plasma membrane	4	2.92456e-05	0.105963		DAG1, EPB41L3, TLN1, TLN2
4	GO:0006355	regulation of transcription, DNA-templated	145	4.85033e-06	0.0178023		ABT1, AEBP2, APBB3, ARNT, ATF2, BACH1, BMI1, C1D, CARF, CARHSP1, CCNT1, CDCA7, CREBL2, CREBRF, CTBP2, CXXC1, E2F6, EAF1, EHF, ELF2, ELOF1, EPC1, EPC2, ETV2, EZH1, FOXP3, GABPA, GATAD1, GCFC2, GTF2IRD2, HAVCR2, HDAC7, HDAC9, HESX1, HEXIM1, HIVEP2, HOXA10, ID3, IFT57, IKZF5, IRF2, IRF8, JMJD1C, KAT2B, KAT8, KDM3A, LMO4, LRIF1, LRRFIP1, LYL1, MAF, MAP3K7, MBTD1, MED17, MGA, MSX1, MTA1, MYCBP, MYNN, …
6	GO:0006412	translation	100	8.32873e-20	5.53206e-16		DHX29, EEF1A1, EEF1B, EEF1D, EEF1G, EEF2, EIF1, EIF1, EIF1AX, EIF2A, EIF2AK2, EIF2S3, EIF3E, EIF3M, EIF4A2, EIF4E, ETF1, FAU, GUF1, METTL17, MRPL19, MRPL47, MRPL57, MRPS14, MRPS6, MTIF3, QRSL1, RACK1, RARS, RPL10, RPL10A, RPL11, RPL13, RPL13A, RPL14, RPL15, RPL17, RPL18, RPL18A, RPL19, RPL21, RPL23, RPL23A, RPL24, RPL26, RPL27, RPL27A, RPL28, RPL29, RPL3, RPL30, RPL31, RPL32, RPL34, RPL35, RPL35A…
6	GO:0006357	regulation of transcription from RNA polymerase II promoter	63	0.000475736	0.197494		AES, ANXA4, ARID4B, ATF1, ATF4, BRD2, BRD7, CEBPG, CGGBP1, CITED2, CTNNB1, DBP, DDX5, DHX9, DMTF1, ELF1, ENY2, ETS1, FOSL2, GATA3, GTF2I, HHEX, HMGB1, HMGB2, HMGN3, HNRNPK, LDB1, MAX, MED31, MED4, MLX, MLXIPL, NR1H2, NR2F2, NUPR1, PKN1, PRKCB, RAD21, RB1, RHOA, SAFB, SLTM, SMAD4, SNW1, SP1, SP3, STAT1, SUB1, SUPT5H, TADA2A, TADA3, TAF7, TBL1X, TCEAL8, THAP12, THRB, UBP1, USF2, USP16, ZBED5, ZMYM5…
6	GO:0006397	mRNA processing	52	4.20358e-12	1.39604e-08		AKAP8L, CASC3, CMTR1, CPSF3, CWC15, DDX1, DDX39B, HNRNPA1, HNRNPA2B1, HNRNPF, HNRNPK, HNRNPL, HSPA8, LSM8, LUC7L3, MAGOH, NCBP2, NUDT21, PABPC1, PABPN1, PAPD4, PAPOLA, PPWD1, PRPF18, PRPF4B, RBM23, RBM25, RBM39, RBM4, RBM5, RBM8A, SF3B5, SMNDC1, SMU1, SNRNP70, SNRPF, SNRPG, SNU13, SNW1, SON, SRRM1, SRSF1, SRSF2, SRSF3, SRSF7, STRAP, SUPT5H, TRA2B, U2AF1, U2AF1L4, U2AF2, ZCRB1
6	GO:0008380	RNA splicing	41	1.6687e-10	2.77094e-07		CASC3, CWC15, DDX39B, HNRNPA1, HNRNPA2B1, HNRNPF, HNRNPK, HSPA8, LSM8, LUC7L3, MAGOH, NCBP2, PABPC1, PPWD1, PRPF18, PRPF4B, RBM10, RBM4, RBM5, RBM8A, RP9, SF3B5, SMU1, SNRNP27, SNRPF, SNRPG, SNU13, SNW1, SRSF1, SRSF11, SRSF2, SRSF3, SRSF7, STRAP, THRAP3, TRA2B, U2AF1, U2AF1L4, U2AF2, ZCRB1, ZNF638
6	GO:0006511	ubiquitin-dependent protein catabolic process	37	3.37762e-05	0.0292413		AMFR, ARIH1, CUL4A, ELOC, FBXO8, HERPUD1, ITCH, PSMA2, PSMA3, PSMA6, PSMC2, PSMF1, RANBP3, RNF11, RNF125, RNF8, SIAH1, SKP1, SQSTM1, TOPORS, TTC3, UBA6, UBA7, UBE2B, UBE2D1, UBE2G1, UBE3A, USP11, USP15, USP16, USP18, USP25, USP32, USP47, USP7, USP8, WWP2
6	GO:0000398	mRNA splicing, via spliceosome	33	1.73935e-07	0.000192551		WWP2, BUD31, CDC40, CWC15, DDX17, DDX39B, DDX46, DDX5, DHX40, HNRNPA2B1, LSM8, METTL3, NCBP2, NONO, PRPF40A, RBMX2, SF1, SF3B1, SF3B5, SF3B6, SNRNP70, SNRPB2, SNRPF, SNRPG, SNU13, SNW1, TRA2A, TRA2B, U2AF1, U2AF1L4, U2AF2, ZCRB1, ZMAT2
6	GO:0051607	defense response to virus	25	9.08128e-05	0.0670214		ADAR, BECN1, CNOT7, DDX58, IFI44L, IFIH1, IFIT1, IFIT3, IFIT5, IFNAR2, IRF7, ISG15, LSM14A, MX1, MX2, OAS1Y, RIOK3, RSAD2, SERINC3, STAT2, ZMYND11
6	GO:0002181	cytoplasmic translation	22	1.37319e-11	3.04032e-08		FTSJ1, RPL15, RPL26, RPL27A, RPL29, RPL30, RPL31, RPL35A, RPL36, RPL4, RPL6, RPL7, RPL7L1, RPL8, RPL9, RPLP1, RPLP2, RPS20, RPS3, RPS3A, RPS7
6	GO:0000381	regulation of alternative mRNA splicing, via spliceosome	18	4.24862e-09	5.64399e-06		DDX5, FMR1, HNRNPA1, HNRNPL, HNRNPU, MAGOH, NSRP1, RBM10, RBM25, RBM4, RBM5, RBM8A, SMU1, SRSF2, SRSF6, THRAP3, TRA2B
6	GO:0017148	negative regulation of translation	16	0.000367598	0.162776		CALR, CIRBP, CNOT2, CNOT7, CNOT8, CNOT9, DDX3X, EIF2AK2, EIF4E, FMR1, FXR1, PAIP2, RBM4, RPL13A, RPS3, TIA1
6	GO:0009615	response to virus	16	0.000330636	0.156866		ADAR, CREBZF, DDX1, DDX3X, DDX58, EEF1G, EIF2AK2, GATA3, HNRNPUL1, IFIH1, IFIT1, IFIT3, MX1, MX2, RSAD2, STMN1
6	GO:0051028	mRNA transport	14	0.000115619	0.0708182		CASC3, DDX39B, ENY2, FYTTD1, HNRNPA1, HNRNPA2B1, KIF5C, MAGOH, NCBP2, RBM8A, SRSF1, SRSF3, SRSF7, ZFP36L1
6	GO:0043484	regulation of RNA splicing	11	0.000216702	0.119947		CLK1, CLK2, CLK4, HNRNPF, HNRNPH1, RBM17, SNRNP70, SON, SRSF10, SRSF2, TRA2B
6	GO:0006414	translational elongation	9	0.000117281	0.0708182		EEF1A1, EEF1B, EEF1D, EEF1E1, EEF1G, EEF2, RPLP1, RPLP2, TCEB2
6	GO:1903608	protein localization to cytoplasmic stress granule	6	3.52191e-05	0.0292413		DDX1, DDX3X, DHX9, SSB, TIA1, YBX1
6	GO:0035455	response to interferon-alpha	5	0.000261241	0.133477		ADAR, EIF2AK2, IFNAR2, KLHL20, MX2
7	GO:0006635	fatty acid beta-oxidation	11	3.32845e-05	0.117206		ACAA1, ACAT2, ACOX1, DECR1, HADHA, HADHB, HSD17B4, PEX7, SLC25A17, SLC27A2
8	GO:0055085	transmembrane transport	6	0.00566525	0.133688		MFSD7, OCA2, SLC6A16, SLCO1A2, TRPC4
8	GO:0000724	double-strand break repair via homologous recombination	3	0.00587356	0.133688		RAD54B, RPA3, ZSWIM7
* genes not annotated with symbols are not shown.
