# Supplementary material for: Fine-tuned adaptation of embryo–endometrium pairs at implantation revealed by transcriptome analyses in Bos taurus
Source: PLoS Biol. 2019 Apr 12;17(4):e3000046. doi: 10.1371/journal.pbio.3000046 (PMC6481875; doi:10.1371/journal.pbio.3000046)
Supplement: S6 Data — EET, extraembryonic tissue; ICAR, intercaruncular (XLSX) [file pbio.3000046.s015.xlsx]

## Sheet: Dataset 6
EET Biological Process term	N genes EET		ICAR Biological Process term	N genes ICAR		N connections	Average correlation	Mode correlation
mRNA processing	83		regulation of transcription, DNA-templated	84		835	0.969873	0.957054
translation	46		oxidation-reduction process	62		415	-0.969784	-0.973749
stem cell population maintenance	27		regulation of transcription, DNA-templated	70		264	0.969535	0.973741
translation	49		cilium assembly	44		234	0.969669	0.950984
ion transport	14		oxidation-reduction process	49		167	-0.970705	-0.972794
mRNA processing	53		regulation of transcription from RNA polymerase II promoter	25		166	0.969543	0.951289
regulation of Rho protein signal transduction	10		oxidation-reduction process	60		117	-0.970395	-0.95939
positive regulation of apoptotic process	10		regulation of transcription, DNA-templated	41		108	0.969881	0.950387
translation	36		determination of left/right symmetry	22		107	0.968951	0.981557
translation	44		non-motile cilium assembly	13		93	0.970038	0.987912
translation	27		cilium movement	24		90	0.970972	0.981557
negative regulation of cell proliferation	7		regulation of transcription, DNA-templated	31		89	0.972818	0.950387
translation	33		mitochondrial respiratory chain complex I assembly	12		88	-0.970777	-0.966751
placenta development	5		oxidation-reduction process	41		88	-0.971549	-0.972223
regulation of receptor activity	11		regulation of transcription, DNA-templated	34		75	0.866603	0.989822
stem cell population maintenance	18		regulation of transcription from RNA polymerase II promoter	18		68	0.972433	0.974005
translation	23		tricarboxylic acid cycle	10		66	-0.968437	-0.960635
mRNA processing	49		ubiquitin-dependent protein catabolic process	9		65	0.96997	0.95758
translation	33		electron transport chain	11		64	-0.971291	-0.97446
translation	31		translational initiation	10		61	-0.96739	-0.952504
translation	27		cell redox homeostasis	13		60	-0.968879	-0.973749
regulation of sodium ion transport	3		oxidation-reduction process	31		59	-0.973317	-0.963247
translation	36		histone lysine methylation	7		51	0.968222	0.964658
cell communication	6		oxidation-reduction process	41		49	-0.972765	-0.95522
I-kappaB phosphorylation	3		oxidation-reduction process	45		48	-0.969193	-0.9622
translation	17		flagellated sperm motility	14		47	0.968584	0.973334
positive regulation of superoxide anion generation	3		oxidation-reduction process	40		47	-0.971524	-0.965528
mRNA processing	30		mRNA processing	11		46	0.965323	0.965514
negative regulation of angiogenesis	3		regulation of transcription, DNA-templated	33		43	0.973275	0.962169
translation	18		inner dynein arm assembly	11		40	0.970089	0.973334
translation	25		epithelial cilium movement	7		39	0.9694	0.977345
negative regulation of cell proliferation	7		oxidation-reduction process	20		39	-0.972737	-0.951183
translation	30		axonemal dynein complex assembly	8		38	0.969055	0.973334
translation	25		motile cilium assembly	10		38	0.968704	0.973334
regulation of transcription, DNA-templated	4		translation	36		38	0.9614	0.956115
immune response	6		oxidation-reduction process	28		37	-0.393671	0.965008
negative regulation of bone mineralization	3		oxidation-reduction process	32		36	-0.967301	-0.970433
negative regulation of endopeptidase activity	5		regulation of transcription, DNA-templated	22		35	0.973434	0.95995
nucleosome assembly	9		cilium assembly	20		32	-0.965927	-0.952292
cell development	4		regulation of transcription, DNA-templated	24		32	0.970868	0.989822
positive regulation of pathway-restricted SMAD protein phosphorylation	4		regulation of transcription, DNA-templated	24		32	0.970868	0.989822
regulation of MAPK cascade	4		regulation of transcription, DNA-templated	24		32	0.970868	0.989822
SMAD protein signal transduction	4		regulation of transcription, DNA-templated	24		32	0.970868	0.989822
transmembrane transport	4		regulation of transcription, DNA-templated	29		32	-0.972442	-0.960049
translation	18		axoneme assembly	9		31	0.965911	0.954444
translation	17		outer dynein arm assembly	11		30	0.970355	0.981557
regulation of transcription, DNA-templated	6		regulation of transcription from RNA polymerase II promoter	20		30	0.971078	0.955838
regulation of transcription, DNA-templated	2		oxidation-reduction process	20		28	0.968194	0.973745
transport	3		regulation of transcription, DNA-templated	21		28	-0.972986	-0.994657
ion transport	11		tricarboxylic acid cycle	6		27	-0.965332	-0.984097
mRNA processing	22		response to virus	4		26	0.969904	0.968702
regulation of transcription, DNA-templated	5		mRNA processing	21		25	0.964604	0.986031
immune response	2		regulation of transcription, DNA-templated	24		25	0.967361	0.991324
ion transport	10		cell redox homeostasis	8		24	-0.967141	-0.965613
stem cell population maintenance	14		ubiquitin-dependent protein catabolic process	7		24	0.966881	0.962634
ion transport	10		mitochondrial respiratory chain complex I assembly	5		22	-0.967589	-0.9632
regulation of transcription, DNA-templated	6		mRNA splicing, via spliceosome	17		22	0.962775	0.961204
positive regulation of apoptotic process	6		oxidation-reduction process	11		22	-0.965923	-0.95888
mRNA processing	13		RNA splicing	8		22	0.962391	0.960379
regulation of transcription, DNA-templated	5		RNA splicing	17		22	0.964816	0.986031
positive regulation of apoptotic process	10		histone lysine methylation	6		21	0.976158	0.990074
nucleosome assembly	7		oxidation-reduction process	14		21	0.967983	0.951386
nucleosome assembly	7		regulation of transcription, DNA-templated	12		21	-0.963893	-0.970302
translation	10		regulation of transcription, DNA-templated	10		21	0.973911	0.972453
transport	5		regulation of transcription from RNA polymerase II promoter	17		21	-0.96729	-0.994178
positive regulation of apoptotic process	10		cilium assembly	6		20	0.966772	0.964957
regulation of receptor activity	6		cilium assembly	10		20	0.97243	0.970891
mRNA processing	18		protein localization to cytoplasmic stress granule	3		20	0.963493	0.969448
ion transport	4		translation	18		20	-0.960041	-0.956158
negative regulation of cell proliferation	8		cilium assembly	9		19	0.97174	0.978132
stem cell population maintenance	10		mRNA processing	5		19	0.965803	0.963818
mRNA processing	6		cilium assembly	12		18	0.966811	0.98381
translation	13		cilium movement involved in cell motility	7		18	0.969585	0.954444
positive regulation of apoptotic process	10		determination of left/right symmetry	5		18	0.969507	0.965083
transmembrane transport	2		oxidation-reduction process	12		18	0.974939	0.961194
positive regulation of GTPase activity	3		regulation of transcription, DNA-templated	10		18	-0.968043	-0.95287
regulation of transcription, DNA-templated	7		ubiquitin-dependent protein catabolic process	12		18	0.970732	0.991007
placenta development	4		mitochondrial respiratory chain complex I assembly	9		17	-0.971569	-0.964707
nucleosome assembly	4		determination of left/right symmetry	13		16	-0.967872	-0.952292
positive regulation of apoptotic process	10		non-motile cilium assembly	5		16	0.964403	0.964957
cell development	4		cilium assembly	9		15	0.97293	0.970891
positive regulation of pathway-restricted SMAD protein phosphorylation	4		cilium assembly	9		15	0.97293	0.970891
regulation of MAPK cascade	4		cilium assembly	9		15	0.97293	0.970891
SMAD protein signal transduction	4		cilium assembly	9		15	0.97293	0.970891
mRNA processing	3		determination of left/right symmetry	9		15	0.97256	0.98381
negative regulation of cell proliferation	8		histone lysine methylation	7		15	0.975516	0.970564
regulation of Rho protein signal transduction	5		mitochondrial respiratory chain complex I assembly	11		15	-0.971076	-0.994163
negative regulation of angiogenesis	2		oxidation-reduction process	14		15	-0.966214	-0.951183
mRNA processing	13		regulation of alternative mRNA splicing, via spliceosome	3		15	0.964744	0.953473
regulation of Rho protein signal transduction	7		tricarboxylic acid cycle	8		15	-0.966651	-0.981967
mRNA processing	3		cilium movement	11		14	0.968779	0.957384
transmembrane transport	4		regulation of transcription from RNA polymerase II promoter	12		14	-0.969664	-0.994178
placenta development	4		tricarboxylic acid cycle	5		14	-0.977214	-0.966101
placenta development	4		cell redox homeostasis	7		13	-0.976442	-0.962572
immune response	5		cilium assembly	8		13	0.963352	0.956469
negative regulation of cell proliferation	7		determination of left/right symmetry	5		13	0.97318	0.984508
transport	1		mRNA processing	13		13	-0.970887	-0.963528
negative regulation of cell proliferation	7		non-motile cilium assembly	5		13	0.973904	0.978132
regulation of receptor activity	4		oxidation-reduction process	10		13	-0.964126	-0.959603
translation	11		positive regulation of protein localization to Cajal body	3		13	-0.96477	-0.963019
nucleosome assembly	5		cilium movement	9		12	-0.965002	-0.951493
immune response	5		determination of left/right symmetry	7		12	0.970542	0.96741
regulation of receptor activity	6		determination of left/right symmetry	6		12	0.968536	0.975927
nucleosome assembly	4		non-motile cilium assembly	8		12	-0.966346	-0.965321
regulation of receptor activity	6		non-motile cilium assembly	6		12	0.969596	0.970891
regulation of transcription, DNA-templated	5		regulation of transcription, DNA-templated	10		12	0.963709	0.956489
stem cell population maintenance	6		RNA splicing	5		12	0.96185	0.963818
ion transport	8		translational initiation	5		12	-0.963321	-0.950686
placenta development	4		translational initiation	7		12	-0.973304	-0.974697
transport	4		ubiquitin-dependent protein catabolic process	11		12	-0.976129	-0.99376
regulation of transcription, DNA-templated	2		cytoplasmic translation	10		11	0.961293	0.961202
regulation of transcription, DNA-templated	4		defense response to virus	9		11	0.971288	0.970698
nucleosome assembly	7		fatty acid beta-oxidation	5		11	0.970032	0.966479
translation	10		fatty acid beta-oxidation	5		11	-0.967665	-0.956026
I-kappaB phosphorylation	1		mitochondrial respiratory chain complex I assembly	11		11	-0.969373	-0.969664
mRNA processing	8		negative regulation of translation	3		11	0.959427	0.965683
regulation of transcription, DNA-templated	4		regulation of alternative mRNA splicing, via spliceosome	8		11	0.96498	0.986031
cellular response to leukemia inhibitory factor	5		regulation of transcription, DNA-templated	9		11	0.969746	0.972689
stem cell population maintenance	11		response to virus	2		11	0.964885	0.963128
transport	1		RNA splicing	11		11	-0.973084	-0.963528
mRNA processing	9		translation	2		11	0.965562	0.958478
ion transport	3		ubiquitin-dependent protein catabolic process	8		11	-0.963229	-0.966125
nucleosome assembly	6		axoneme assembly	4		10	-0.970027	-0.975203
cell communication	4		cell redox homeostasis	8		10	-0.968877	-0.95522
mRNA processing	5		defense response to virus	4		10	0.962307	0.955212
cell development	4		determination of left/right symmetry	6		10	0.970637	0.975927
positive regulation of pathway-restricted SMAD protein phosphorylation	4		determination of left/right symmetry	6		10	0.970637	0.97608
regulation of MAPK cascade	4		determination of left/right symmetry	6		10	0.970637	0.975927
SMAD protein signal transduction	4		determination of left/right symmetry	6		10	0.970637	0.975927
ion transport	7		electron transport chain	4		10	-0.966563	-0.961559
mRNA processing	6		flagellated sperm motility	6		10	0.966324	0.957384
negative regulation of endopeptidase activity	5		histone lysine methylation	5		10	0.965954	0.956025
regulation of sodium ion transport	3		mitochondrial respiratory chain complex I assembly	6		10	-0.976457	-0.99374
cell development	4		non-motile cilium assembly	6		10	0.971908	0.970891
mRNA processing	3		non-motile cilium assembly	6		10	0.968501	0.963322
positive regulation of pathway-restricted SMAD protein phosphorylation	4		non-motile cilium assembly	6		10	0.971908	0.970891
regulation of MAPK cascade	4		non-motile cilium assembly	6		10	0.971908	0.970891
SMAD protein signal transduction	4		non-motile cilium assembly	6		10	0.971908	0.970891
cell communication	2		regulation of transcription, DNA-templated	10		10	0.964999	0.972719
receptor-mediated endocytosis	4		regulation of transcription, DNA-templated	8		10	0.972343	0.966624
ion transport	5		regulation of transcription from RNA polymerase II promoter	6		10	-0.969118	-0.951922
regulation of Rho protein signal transduction	6		translational initiation	8		10	-0.971259	-0.97581
regulation of sodium ion transport	3		tricarboxylic acid cycle	4		10	-0.977679	-0.991173
transmembrane transport	4		ubiquitin-dependent protein catabolic process	9		10	-0.975804	-0.967253
ion transport	6		cilium assembly	3		9	0.970417	0.97599
stem cell population maintenance	4		defense response to virus	4		9	0.968469	0.9813
placenta development	3		electron transport chain	6		9	-0.970835	-0.972914
mRNA processing	3		inner dynein arm assembly	6		9	0.967055	0.957384
stem cell population maintenance	6		negative regulation of translation	5		9	0.961789	0.951999
immune response	5		non-motile cilium assembly	5		9	0.962698	0.956469
ion transport	6		positive regulation of protein localization to Cajal body	3		9	-0.968781	-0.965174
placenta development	4		positive regulation of protein localization to Cajal body	4		9	-0.97283	-0.969263
transport	1		regulation of alternative mRNA splicing, via spliceosome	9		9	-0.970374	-0.963528
chromatin silencing	4		regulation of transcription, DNA-templated	5		9	-0.967642	-0.955324
positive regulation of GTPase activity	3		regulation of transcription from RNA polymerase II promoter	7		9	-0.972408	-0.988488
transport	4		translation	8		9	-0.971665	-0.973395
cell communication	4		translational initiation	7		9	-0.968842	-0.957526
regulation of sodium ion transport	3		translational initiation	6		9	-0.965459	-0.967008
mRNA processing	3		axoneme assembly	4		8	0.974171	0.963418
regulation of sodium ion transport	2		cell redox homeostasis	4		8	-0.975642	-0.985144
regulation of transcription, DNA-templated	2		cell redox homeostasis	6		8	0.968923	0.963973
regulation of Rho protein signal transduction	6		cilium assembly	3		8	0.975103	0.975192
nucleosome assembly	5		electron transport chain	5		8	0.960821	0.951386
positive regulation of apoptotic process	7		fatty acid beta-oxidation	3		8	-0.96215	-0.954188
cell communication	3		histone lysine methylation	5		8	0.976162	0.972579
nucleosome assembly	7		histone lysine methylation	3		8	-0.978167	-0.972481
mRNA processing	5		mRNA splicing, via spliceosome	3		8	0.965546	0.965452
transport	2		negative regulation of translation	8		8	-0.978269	-0.974695
mRNA processing	4		outer dynein arm assembly	3		8	0.97081	0.956124
stem cell population maintenance	7		protein localization to cytoplasmic stress granule	3		8	0.969033	0.956516
mRNA processing	8		regulation of RNA splicing	1		8	0.960268	0.953473
collagen fibril organization	3		regulation of transcription, DNA-templated	7		8	0.969594	0.966624
I-kappaB phosphorylation	3		tricarboxylic acid cycle	7		8	-0.969773	-0.972643
positive regulation of superoxide anion generation	3		tricarboxylic acid cycle	7		8	-0.977412	-0.974804
negative regulation of angiogenesis	4		cilium assembly	5		7	0.969257	0.978148
mRNA processing	5		cytoskeletal anchoring at plasma membrane	2		7	-0.97289	-0.960771
cell communication	3		determination of left/right symmetry	5		7	0.966885	0.950164
cell communication	4		electron transport chain	6		7	-0.961672	-0.964382
regulation of receptor activity	4		histone lysine methylation	4		7	0.971517	0.982655
cell communication	3		mitochondrial respiratory chain complex I assembly	7		7	-0.966651	-0.977447
regulation of transcription, DNA-templated	2		mRNA transport	6		7	0.968423	0.986031
SMAD protein signal transduction	4		oxidation-reduction process	6		7	-0.960427	-0.959603
regulation of sodium ion transport	3		positive regulation of protein localization to Cajal body	5		7	-0.969675	-0.957352
regulation of transcription, DNA-templated	4		regulation of RNA splicing	4		7	0.958306	0.957638
bleb assembly	3		regulation of transcription, DNA-templated	6		7	0.968252	0.950225
regulation of transcription, DNA-templated	2		response to virus	6		7	0.966933	0.957763
stem cell population maintenance	5		translation	3		7	0.964806	0.9971
regulation of transcription, DNA-templated	5		translational elongation	5		7	0.970172	0.982978
positive regulation of superoxide anion generation	2		translational initiation	6		7	-0.964831	-0.964722
DNA-templated transcription, initiation	3		cilium assembly	4		6	-0.970068	-0.982343
negative regulation of endopeptidase activity	3		cilium assembly	4		6	0.966258	0.955053
transport	2		defense response to virus	6		6	-0.970903	-0.963948
I-kappaB phosphorylation	3		electron transport chain	6		6	-0.967895	-0.994602
regulation of Rho protein signal transduction	4		electron transport chain	5		6	-0.968472	-0.956023
chromatin silencing	3		fatty acid beta-oxidation	4		6	0.970076	0.973639
immune response	3		histone lysine methylation	3		6	0.977605	0.983212
SMAD protein signal transduction	4		histone lysine methylation	5		6	0.971657	0.951976
regulation of transcription, DNA-templated	4		negative regulation of translation	4		6	0.968698	0.962757
negative regulation of angiogenesis	4		non-motile cilium assembly	4		6	0.971827	0.978148
negative regulation of endopeptidase activity	3		non-motile cilium assembly	4		6	0.966258	0.955053
cell development	3		oxidation-reduction process	5		6	-0.961381	-0.959603
chromatin silencing	2		oxidation-reduction process	6		6	0.962974	0.968511
negative regulation of endopeptidase activity	2		oxidation-reduction process	5		6	-0.964466	-0.979874
positive regulation of pathway-restricted SMAD protein phosphorylation	3		oxidation-reduction process	5		6	-0.961381	-0.959603
regulation of MAPK cascade	3		oxidation-reduction process	5		6	-0.961381	-0.959603
stem cell population maintenance	6		regulation of alternative mRNA splicing, via spliceosome	2		6	0.964766	0.971674
stem cell population maintenance	5		regulation of RNA splicing	2		6	0.963195	0.960699
transport	1		regulation of RNA splicing	6		6	-0.975199	-0.978857
mitochondrial respiratory chain complex III assembly	3		regulation of transcription, DNA-templated	3		6	0.96316	0.959189
negative regulation of peptidase activity	3		regulation of transcription, DNA-templated	4		6	0.969448	0.953552
immune response	3		translation	2		6	0.96307	0.956139
placenta development	3		translation	5		6	-0.961405	-0.958992
I-kappaB phosphorylation	1		translational initiation	6		6	-0.971922	-0.969187
immune response	3		translational initiation	4		6	-0.964565	-0.951837
DNA-templated transcription, initiation	3		axoneme assembly	2		5	-0.967859	-0.975203
regulation of Rho protein signal transduction	2		cell redox homeostasis	5		5	-0.973991	-0.95939
chromatin silencing	3		cilium assembly	3		5	-0.969996	-0.958961
negative regulation of angiogenesis	3		determination of left/right symmetry	4		5	0.968623	0.965083
immune response	5		electron transport chain	2		5	-0.18707	-0.974465
nucleosome assembly	5		epithelial cilium movement	1		5	-0.975099	-0.954704
mRNA processing	5		fatty acid beta-oxidation	1		5	-0.964021	-0.953027
regulation of receptor activity	4		fatty acid beta-oxidation	3		5	-0.970935	-0.963121
cell development	3		histone lysine methylation	4		5	0.967804	0.982655
positive regulation of pathway-restricted SMAD protein phosphorylation	3		histone lysine methylation	4		5	0.967804	0.982655
regulation of MAPK cascade	3		histone lysine methylation	4		5	0.967804	0.982655
positive regulation of superoxide anion generation	2		mitochondrial respiratory chain complex I assembly	5		5	-0.974255	-0.99374
mRNA processing	3		motile cilium assembly	3		5	0.973936	0.957384
regulation of receptor activity	5		motile cilium assembly	1		5	0.965612	0.997916
transmembrane transport	1		mRNA processing	5		5	-0.975958	-0.981532
regulation of receptor activity	4		mRNA splicing, via spliceosome	2		5	-0.981351	-0.988467
transport	1		mRNA splicing, via spliceosome	5		5	-0.968491	-0.988129
mRNA processing	5		mRNA transport	2		5	0.971397	0.970886
DNA-templated transcription, initiation	3		oxidation-reduction process	4		5	0.966664	0.963691
cell communication	3		positive regulation of protein localization to Cajal body	3		5	-0.958364	-0.95746
positive regulation of cell growth	3		regulation of transcription, DNA-templated	3		5	0.967614	0.95198
transmembrane transport	1		RNA splicing	5		5	-0.973839	-0.981532
regulation of transcription, DNA-templated	2		translational initiation	4		5	0.965274	0.979684
negative regulation of cell proliferation	3		tricarboxylic acid cycle	2		5	-0.97432	-0.988383
nucleosome assembly	2		tricarboxylic acid cycle	3		5	0.964858	0.97671
chromatin silencing	3		axoneme assembly	2		4	-0.976037	-0.996561
I-kappaB phosphorylation	2		cell redox homeostasis	4		4	-0.977721	-0.9622
immune response	2		cell redox homeostasis	2		4	0.974199	0.961034
negative regulation of endopeptidase activity	2		determination of left/right symmetry	3		4	0.975997	0.995909
regulation of Rho protein signal transduction	3		determination of left/right symmetry	3		4	0.967076	0.976957
regulation of transcription, DNA-templated	2		electron transport chain	3		4	0.965478	0.972145
cell development	3		fatty acid beta-oxidation	3		4	-0.968367	-0.963121
positive regulation of pathway-restricted SMAD protein phosphorylation	3		fatty acid beta-oxidation	3		4	-0.968367	-0.963121
regulation of MAPK cascade	3		fatty acid beta-oxidation	3		4	-0.968367	-0.963121
SMAD protein signal transduction	3		fatty acid beta-oxidation	3		4	-0.968367	-0.963121
immune response	3		mitochondrial respiratory chain complex I assembly	2		4	-0.963256	-0.962388
positive regulation of apoptotic process	3		mitochondrial respiratory chain complex I assembly	2		4	-0.965362	-0.954292
regulation of transcription, DNA-templated	2		mitochondrial respiratory chain complex I assembly	3		4	0.952806	0.950167
nucleosome assembly	4		motile cilium assembly	2		4	-0.968472	-0.975203
positive regulation of apoptotic process	4		motile cilium assembly	1		4	0.958481	0.951957
ion transport	1		mRNA processing	4		4	-0.962677	-0.95144
immune response	3		mRNA splicing, via spliceosome	2		4	0.964736	0.975522
ion transport	1		mRNA splicing, via spliceosome	4		4	-0.960822	-0.95144
transport	1		mRNA transport	4		4	-0.964256	-0.963528
ion transport	3		non-motile cilium assembly	2		4	0.967785	0.97599
regulation of Rho protein signal transduction	4		non-motile cilium assembly	2		4	0.975612	0.975192
regulation of transcription, DNA-templated	3		protein localization to cytoplasmic stress granule	3		4	0.971773	0.9832
transport	1		response to virus	4		4	-0.971503	-0.988706
cell adhesion	3		RNA splicing	2		4	-0.967671	-0.970822
cell communication	2		translation	4		4	-0.967901	-0.980802
regulation of receptor activity	4		translation	1		4	-0.984589	-0.972953
transmembrane transport	3		translation	3		4	-0.965055	-0.950123
nucleosome assembly	3		translational initiation	4		4	0.976638	0.996008
positive regulation of apoptotic process	2		translational initiation	3		4	-0.965065	-0.955188
immune response	2		tricarboxylic acid cycle	4		4	-0.485726	-0.950001
negative regulation of bone mineralization	2		tricarboxylic acid cycle	4		4	-0.970312	-0.989945
I-kappaB phosphorylation	1		cilium assembly	3		3	0.971839	0.956136
DNA-templated transcription, initiation	2		cilium movement	2		3	-0.961028	-0.951493
mRNA processing	3		cilium movement involved in cell motility	1		3	0.981838	0.998392
nucleosome assembly	3		cilium movement involved in cell motility	1		3	-0.970849	-0.975203
ion transport	1		cytoplasmic translation	3		3	-0.96519	-0.95105
positive regulation of superoxide anion generation	2		determination of left/right symmetry	3		3	0.96722	0.96544
chromatin silencing	2		electron transport chain	3		3	0.96294	0.960758
negative regulation of bone mineralization	2		electron transport chain	3		3	-0.967694	-0.982547
regulation of receptor activity	3		electron transport chain	1		3	-0.95936	-0.96891
regulation of sodium ion transport	1		electron transport chain	3		3	-0.962712	-0.956486
SMAD protein signal transduction	3		electron transport chain	2		3	-0.954623	-0.956672
chromatin silencing	3		epithelial cilium movement	1		3	-0.969195	-0.983053
DNA-templated transcription, initiation	3		epithelial cilium movement	1		3	-0.969235	-0.962019
cell communication	2		fatty acid beta-oxidation	3		3	-0.989683	-0.994969
DNA-templated transcription, initiation	2		fatty acid beta-oxidation	2		3	0.973237	0.979902
immune response	3		fatty acid beta-oxidation	1		3	-0.968251	-0.981624
microtubule cytoskeleton organization	2		fatty acid beta-oxidation	2		3	-0.977171	-0.975363
negative regulation of cell proliferation	3		fatty acid beta-oxidation	2		3	-0.978174	-0.994969
chromatin silencing	3		histone lysine methylation	1		3	-0.973257	-0.965548
negative regulation of angiogenesis	1		histone lysine methylation	3		3	0.970301	0.952896
regulation of Rho protein signal transduction	2		histone lysine methylation	2		3	0.967982	0.971757
nucleosome assembly	2		inner dynein arm assembly	3		3	-0.967902	-0.979489
negative regulation of bone mineralization	1		mitochondrial respiratory chain complex I assembly	3		3	-0.97723	-0.989604
cell development	3		motile cilium assembly	1		3	0.970664	0.95434
negative regulation of cell proliferation	3		motile cilium assembly	1		3	0.960868	0.963759
positive regulation of pathway-restricted SMAD protein phosphorylation	3		motile cilium assembly	1		3	0.970664	0.997916
regulation of MAPK cascade	3		motile cilium assembly	1		3	0.970664	0.997916
SMAD protein signal transduction	3		motile cilium assembly	1		3	0.970664	0.95434
stem cell population maintenance	3		mRNA transport	2		3	0.961736	0.951061
transmembrane transport	1		negative regulation of translation	3		3	-0.975709	-0.958345
I-kappaB phosphorylation	2		non-motile cilium assembly	3		3	0.968836	0.956136
nervous system development	2		oxidation-reduction process	3		3	-0.978897	-0.972107
I-kappaB phosphorylation	1		positive regulation of protein localization to Cajal body	3		3	-0.97448	-0.962517
nucleosome assembly	3		positive regulation of protein localization to Cajal body	1		3	0.963813	0.965991
positive regulation of superoxide anion generation	2		positive regulation of protein localization to Cajal body	2		3	-0.964033	-0.951537
regulation of Rho protein signal transduction	3		positive regulation of protein localization to Cajal body	2		3	-0.980745	-0.983782
transmembrane transport	1		regulation of alternative mRNA splicing, via spliceosome	3		3	-0.97502	-0.966092
cell communication	3		regulation of transcription from RNA polymerase II promoter	2		3	-0.968454	-0.953201
cytoskeleton organization	2		regulation of transcription from RNA polymerase II promoter	2		3	-0.960343	-0.968544
mRNA processing	3		response to interferon-alpha	1		3	0.971583	0.965683
ion transport	1		RNA splicing	3		3	-0.959492	-0.95144
cell communication	2		tricarboxylic acid cycle	3		3	-0.960815	-0.97306
cell communication	2		ubiquitin-dependent protein catabolic process	3		3	-0.958944	-0.958295
placenta development	2		ubiquitin-dependent protein catabolic process	2		3	-0.974082	-0.967418
mRNA processing	1		axonemal dynein complex assembly	2		2	0.965807	0.957384
negative regulation of bone mineralization	2		cell redox homeostasis	2		2	-0.969462	-0.98225
nucleosome assembly	2		cell redox homeostasis	1		2	0.965234	0.966776
positive regulation of superoxide anion generation	1		cell redox homeostasis	2		2	-0.970155	-0.98425
negative regulation of bone mineralization	1		cilium assembly	2		2	0.973817	0.960443
nervous system development	2		cilium assembly	2		2	0.990139	0.993603
positive regulation of superoxide anion generation	2		cilium assembly	1		2	0.981283	0.982264
DNA-templated transcription, initiation	2		cilium movement involved in cell motility	1		2	-0.965795	-0.975203
stem cell population maintenance	2		cytoplasmic translation	1		2	0.966766	0.952253
transport	1		cytoplasmic translation	2		2	-0.972333	-0.964357
negative regulation of cell proliferation	2		cytoskeletal anchoring at plasma membrane	1		2	-0.964357	-0.959196
positive regulation of apoptotic process	2		cytoskeletal anchoring at plasma membrane	1		2	-0.964357	-0.969518
cytoskeleton organization	2		defense response to virus	1		2	-0.964088	-0.973941
ion transport	1		defense response to virus	2		2	-0.961476	-0.96551
cell development	2		electron transport chain	1		2	-0.954584	-0.956672
DNA-templated transcription, initiation	2		electron transport chain	2		2	0.966324	0.963691
negative regulation of cell proliferation	2		electron transport chain	2		2	-0.954947	-0.954701
positive regulation of apoptotic process	2		electron transport chain	1		2	-0.960884	-0.969594
positive regulation of pathway-restricted SMAD protein phosphorylation	2		electron transport chain	1		2	-0.954584	-0.952497
positive regulation of superoxide anion generation	1		electron transport chain	2		2	-0.968991	-0.969394
regulation of MAPK cascade	2		electron transport chain	1		2	-0.954584	-0.956672
transmembrane transport	2		electron transport chain	1		2	0.992408	0.987044
cell adhesion	1		fatty acid beta-oxidation	2		2	-0.954521	-0.954625
positive regulation of cell growth	1		fatty acid beta-oxidation	2		2	-0.96222	-0.966326
receptor-mediated endocytosis	1		fatty acid beta-oxidation	2		2	-0.96222	-0.966326
transmembrane transport	1		fatty acid beta-oxidation	2		2	0.970718	0.977169
microtubule cytoskeleton organization	1		flagellated sperm motility	2		2	0.976514	0.986676
nervous system development	1		flagellated sperm motility	2		2	0.976514	0.986676
nucleosome assembly	2		flagellated sperm motility	2		2	-0.956167	-0.951493
DNA-templated transcription, initiation	2		histone lysine methylation	1		2	-0.974298	-0.957049
I-kappaB phosphorylation	1		histone lysine methylation	2		2	0.964281	0.977748
positive regulation of superoxide anion generation	1		histone lysine methylation	2		2	0.970488	0.98867
transmembrane transport	1		histone lysine methylation	2		2	-0.978014	-0.98782
negative regulation of cell proliferation	1		mitochondrial respiratory chain complex I assembly	2		2	-0.981173	-0.974598
nucleosome assembly	2		mitochondrial respiratory chain complex I assembly	2		2	0.957542	0.964046
DNA-templated transcription, initiation	2		motile cilium assembly	1		2	-0.965795	-0.975203
immune response	2		mRNA processing	2		2	0.956719	0.961639
cell communication	1		mRNA splicing, via spliceosome	2		2	-0.966092	-0.960732
placenta development	2		mRNA splicing, via spliceosome	2		2	-0.952648	-0.954965
positive regulation of GTPase activity	2		negative regulation of translation	1		2	-0.969378	-0.960176
nucleosome assembly	1		outer dynein arm assembly	2		2	-0.978917	-0.987762
cell adhesion	2		oxidation-reduction process	2		2	-0.959489	-0.967167
immune response	1		positive regulation of protein localization to Cajal body	2		2	-0.961741	-0.960693
negative regulation of bone mineralization	1		positive regulation of protein localization to Cajal body	2		2	-0.961865	-0.951044
regulation of transcription, DNA-templated	2		positive regulation of protein localization to Cajal body	2		2	0.966398	0.952565
transmembrane transport	1		protein localization to cytoplasmic stress granule	2		2	-0.978896	-0.990901
transport	1		protein localization to cytoplasmic stress granule	2		2	-0.980444	-0.998077
transmembrane transport	1		regulation of RNA splicing	2		2	-0.977457	-0.964092
immune response	2		regulation of transcription from RNA polymerase II promoter	2		2	0.974886	0.976313
placenta development	2		regulation of transcription from RNA polymerase II promoter	1		2	-0.966512	-0.971048
regulation of sodium ion transport	2		regulation of transcription from RNA polymerase II promoter	1		2	-0.968534	-0.953244
stem cell population maintenance	2		response to interferon-alpha	1		2	0.957361	0.954555
transmembrane transport	1		response to virus	2		2	-0.966838	-0.97436
ion transport	2		translational elongation	1		2	-0.989934	-0.997095
placenta development	1		translational elongation	2		2	-0.966202	-0.972475
negative regulation of bone mineralization	1		translational initiation	2		2	-0.960337	-0.96376
negative regulation of cell proliferation	2		translational initiation	2		2	-0.962185	-0.961743
transmembrane transport	2		tricarboxylic acid cycle	1		2	0.964145	0.975312
cell adhesion	2		ubiquitin-dependent protein catabolic process	2		2	-0.955585	-0.95196
regulation of sodium ion transport	2		ubiquitin-dependent protein catabolic process	1		2	-0.964761	-0.967985
DNA-templated transcription, initiation	1		axonemal dynein complex assembly	1		1	-0.951493	-0.951493
nucleosome assembly	1		axonemal dynein complex assembly	1		1	-0.951493	-0.951493
chromatin silencing	1		cell redox homeostasis	1		1	0.968511	0.968511
DNA-templated transcription, initiation	1		cell redox homeostasis	1		1	0.963691	0.963691
negative regulation of cell proliferation	1		cell redox homeostasis	1		1	-0.954701	-0.954701
positive regulation of apoptotic process	1		cell redox homeostasis	1		1	-0.95888	-0.95888
SMAD protein signal transduction	1		cell redox homeostasis	1		1	-0.954701	-0.954701
cell communication	1		cilium assembly	1		1	0.950164	0.950164
cytoskeleton organization	1		cilium assembly	1		1	0.953313	0.953313
microtubule cytoskeleton organization	1		cilium assembly	1		1	0.986676	0.986676
placenta development	1		cilium assembly	1		1	0.951815	0.951815
regulation of sodium ion transport	1		cilium assembly	1		1	0.980302	0.980302
stem cell population maintenance	1		cilium assembly	1		1	0.951433	0.951433
transmembrane transport	1		cilium assembly	1		1	-0.981622	-0.981622
cell development	1		cilium movement	1		1	0.960422	0.960422
chromatin silencing	1		cilium movement	1		1	-0.996561	-0.996561
positive regulation of pathway-restricted SMAD protein phosphorylation	1		cilium movement	1		1	0.960422	0.960422
regulation of MAPK cascade	1		cilium movement	1		1	0.960422	0.960422
regulation of receptor activity	1		cilium movement	1		1	0.960422	0.960422
SMAD protein signal transduction	1		cilium movement	1		1	0.960422	0.960422
chromatin silencing	1		cilium movement involved in cell motility	1		1	-0.996561	-0.996561
microtubule cytoskeleton organization	1		cilium movement involved in cell motility	1		1	0.986676	0.986676
nervous system development	1		cilium movement involved in cell motility	1		1	0.986676	0.986676
cell communication	1		cytoplasmic translation	1		1	-0.954473	-0.954473
mRNA processing	1		cytoplasmic translation	1		1	0.96479	0.96479
cell communication	1		cytoskeletal anchoring at plasma membrane	1		1	-0.950852	-0.950852
regulation of transcription, DNA-templated	1		cytoskeletal anchoring at plasma membrane	1		1	-0.976875	-0.976875
transmembrane transport	1		cytoskeletal anchoring at plasma membrane	1		1	0.98828	0.98828
cell adhesion	1		defense response to virus	1		1	-0.976399	-0.976399
placenta development	1		defense response to virus	1		1	-0.954989	-0.954989
positive regulation of GTPase activity	1		defense response to virus	1		1	-0.963948	-0.963948
transmembrane transport	1		defense response to virus	1		1	-0.983077	-0.983077
chromatin silencing	1		determination of left/right symmetry	1		1	-0.977447	-0.977447
DNA-templated transcription, initiation	1		determination of left/right symmetry	1		1	-0.953507	-0.953507
ion transport	1		determination of left/right symmetry	1		1	0.984672	0.984672
negative regulation of angiogenesis	1		electron transport chain	1		1	-0.955194	-0.955194
mRNA processing	1		epithelial cilium movement	1		1	0.97423	0.97423
negative regulation of angiogenesis	1		fatty acid beta-oxidation	1		1	-0.973975	-0.973975
negative regulation of endopeptidase activity	1		fatty acid beta-oxidation	1		1	-0.973975	-0.973975
stem cell population maintenance	1		fatty acid beta-oxidation	1		1	-0.956492	-0.956492
cellular response to leukemia inhibitory factor	1		flagellated sperm motility	1		1	0.963689	0.963689
DNA-templated transcription, initiation	1		flagellated sperm motility	1		1	-0.951493	-0.951493
ion transport	1		histone lysine methylation	1		1	0.953982	0.953982
placenta development	1		histone lysine methylation	1		1	0.968555	0.968555
cell development	1		inner dynein arm assembly	1		1	0.960422	0.960422
microtubule cytoskeleton organization	1		inner dynein arm assembly	1		1	0.986676	0.986676
nervous system development	1		inner dynein arm assembly	1		1	0.986676	0.986676
positive regulation of pathway-restricted SMAD protein phosphorylation	1		inner dynein arm assembly	1		1	0.960422	0.960422
regulation of MAPK cascade	1		inner dynein arm assembly	1		1	0.960422	0.960422
regulation of receptor activity	1		inner dynein arm assembly	1		1	0.960422	0.960422
SMAD protein signal transduction	1		inner dynein arm assembly	1		1	0.960422	0.960422
cell development	1		mitochondrial respiratory chain complex I assembly	1		1	-0.959603	-0.959603
positive regulation of pathway-restricted SMAD protein phosphorylation	1		mitochondrial respiratory chain complex I assembly	1		1	-0.959603	-0.959603
receptor-mediated endocytosis	1		mitochondrial respiratory chain complex I assembly	1		1	0.957341	0.957341
regulation of MAPK cascade	1		mitochondrial respiratory chain complex I assembly	1		1	-0.959603	-0.959603
regulation of receptor activity	1		mitochondrial respiratory chain complex I assembly	1		1	-0.959603	-0.959603
SMAD protein signal transduction	1		mitochondrial respiratory chain complex I assembly	1		1	-0.959603	-0.959603
chromatin silencing	1		motile cilium assembly	1		1	-0.996561	-0.996561
immune response	1		motile cilium assembly	1		1	0.955229	0.955229
negative regulation of angiogenesis	1		motile cilium assembly	1		1	0.955229	0.955229
bleb assembly	1		mRNA processing	1		1	0.953199	0.953199
cell adhesion	1		mRNA processing	1		1	-0.970822	-0.970822
cell communication	1		mRNA processing	1		1	-0.971451	-0.971451
cellular response to leukemia inhibitory factor	1		mRNA processing	1		1	0.963919	0.963919
cytoskeleton organization	1		mRNA processing	1		1	-0.954199	-0.954199
placenta development	1		mRNA processing	1		1	-0.950331	-0.950331
regulation of receptor activity	1		mRNA processing	1		1	-0.965939	-0.965939
regulation of Rho protein signal transduction	1		mRNA processing	1		1	-0.97738	-0.97738
regulation of Rho protein signal transduction	1		mRNA splicing, via spliceosome	1		1	-0.97738	-0.97738
transmembrane transport	1		mRNA splicing, via spliceosome	1		1	-0.950901	-0.950901
cell adhesion	1		mRNA transport	1		1	-0.970822	-0.970822
cytoskeleton organization	1		mRNA transport	1		1	-0.954199	-0.954199
immune response	1		mRNA transport	1		1	0.956854	0.956854
mitochondrial respiratory chain complex III assembly	1		mRNA transport	1		1	0.955849	0.955849
negative regulation of endopeptidase activity	1		mRNA transport	1		1	0.964463	0.964463
positive regulation of cell growth	1		mRNA transport	1		1	0.955849	0.955849
transmembrane transport	1		mRNA transport	1		1	-0.960172	-0.960172
placenta development	1		negative regulation of translation	1		1	-0.954954	-0.954954
cell communication	1		non-motile cilium assembly	1		1	0.950164	0.950164
chromatin silencing	1		non-motile cilium assembly	1		1	-0.977447	-0.977447
DNA-templated transcription, initiation	1		non-motile cilium assembly	1		1	-0.953507	-0.953507
negative regulation of bone mineralization	1		non-motile cilium assembly	1		1	0.960443	0.960443
transmembrane transport	1		non-motile cilium assembly	1		1	-0.981622	-0.981622
cytoskeleton organization	1		oxidation-reduction process	1		1	-0.962225	-0.962225
microtubule cytoskeleton organization	1		oxidation-reduction process	1		1	-0.972107	-0.972107
negative regulation of cell proliferation	1		positive regulation of protein localization to Cajal body	1		1	-0.95715	-0.95715
positive regulation of apoptotic process	1		positive regulation of protein localization to Cajal body	1		1	-0.970438	-0.970438
ion transport	1		regulation of alternative mRNA splicing, via spliceosome	1		1	-0.95144	-0.95144
ion transport	1		regulation of RNA splicing	1		1	-0.95144	-0.95144
cell adhesion	1		regulation of transcription, DNA-templated	1		1	0.955573	0.955573
DNA-templated transcription, initiation	1		regulation of transcription, DNA-templated	1		1	-0.989863	-0.989863
microtubule cytoskeleton organization	1		regulation of transcription, DNA-templated	1		1	0.950581	0.950581
bleb assembly	1		regulation of transcription from RNA polymerase II promoter	1		1	0.952997	0.952997
cell adhesion	1		regulation of transcription from RNA polymerase II promoter	1		1	-0.992318	-0.992318
cellular response to leukemia inhibitory factor	1		regulation of transcription from RNA polymerase II promoter	1		1	0.96694	0.96694
mitochondrial respiratory chain complex III assembly	1		regulation of transcription from RNA polymerase II promoter	1		1	0.955849	0.955849
negative regulation of endopeptidase activity	1		regulation of transcription from RNA polymerase II promoter	1		1	0.988995	0.988995
positive regulation of cell growth	1		regulation of transcription from RNA polymerase II promoter	1		1	0.955849	0.955849
regulation of Rho protein signal transduction	1		regulation of transcription from RNA polymerase II promoter	1		1	-0.981717	-0.981717
cell adhesion	1		response to interferon-alpha	1		1	-0.976399	-0.976399
regulation of transcription, DNA-templated	1		response to interferon-alpha	1		1	0.957763	0.957763
transport	1		response to interferon-alpha	1		1	-0.962404	-0.962404
ion transport	1		response to virus	1		1	-0.96551	-0.96551
placenta development	1		response to virus	1		1	-0.954989	-0.954989
cell communication	1		RNA splicing	1		1	-0.971451	-0.971451
cytoskeleton organization	1		RNA splicing	1		1	-0.954199	-0.954199
immune response	1		RNA splicing	1		1	0.951798	0.951798
nervous system development	1		RNA splicing	1		1	-0.969988	-0.969988
placenta development	1		RNA splicing	1		1	-0.950331	-0.950331
regulation of receptor activity	1		RNA splicing	1		1	-0.965939	-0.965939
regulation of Rho protein signal transduction	1		RNA splicing	1		1	-0.97738	-0.97738
positive regulation of GTPase activity	1		translation	1		1	-0.973395	-0.973395
regulation of Rho protein signal transduction	1		translation	1		1	-0.953381	-0.953381
regulation of sodium ion transport	1		translation	1		1	-0.958194	-0.958194
cell communication	1		translational elongation	1		1	-0.991517	-0.991517
chromatin silencing	1		translational initiation	1		1	0.955863	0.955863
DNA-templated transcription, initiation	1		translational initiation	1		1	0.977005	0.977005
regulation of receptor activity	1		transmembrane transport	1		1	0.955877	0.955877
chromatin silencing	1		tricarboxylic acid cycle	1		1	0.959553	0.959553
negative regulation of angiogenesis	1		tricarboxylic acid cycle	1		1	-0.951857	-0.951857
regulation of receptor activity	1		tricarboxylic acid cycle	1		1	-0.970801	-0.970801
regulation of transcription, DNA-templated	1		tricarboxylic acid cycle	1		1	0.962387	0.962387
bleb assembly	1		ubiquitin-dependent protein catabolic process	1		1	0.962871	0.962871
immune response	1		ubiquitin-dependent protein catabolic process	1		1	0.993869	0.993869
mitochondrial respiratory chain complex III assembly	1		ubiquitin-dependent protein catabolic process	1		1	0.957137	0.957137
nervous system development	1		ubiquitin-dependent protein catabolic process	1		1	-0.95196	-0.95196
positive regulation of cell growth	1		ubiquitin-dependent protein catabolic process	1		1	0.957137	0.957137
